# Supplementary material for: New Gene Markers Involved in Molecular Processes of Tissue Repair, Response to Wounding and Regeneration Are Differently Expressed in Fibroblasts from Porcine Oral Mucosa during Long-Term Primary Culture
Source: Animals (Basel). 2020 Oct 22;10(11):1938. doi: 10.3390/ani10111938 (PMC7690285; doi:10.3390/ani10111938)
Supplement: Supplementary file 1 [file animals-10-01938-s001.zip]

Archive with 4 entries (4 files):
- Bryja.Fig.S1.tiff
- Bryja.Fig.S2.tiff
- Bryja.Tab.S1.xlsx
- Bryja.Tab.S2.xlsx
