# Supplementary material for: New Gene Markers Involved in Molecular Processes of Tissue Repair, Response to Wounding and Regeneration Are Differently Expressed in Fibroblasts from Porcine Oral Mucosa during Long-Term Primary Culture
Source: Animals (Basel). 2020 Oct 22;10(11):1938. doi: 10.3390/ani10111938 (PMC7690285; doi:10.3390/ani10111938)
Supplement: Supplementary file 1 [file animals-10-01938-s001.zip › Bryja.Tab.S1.xlsx]

## Sheet: Table S1. Microarray data
Gene	Gene ID	Mean D7	Mean D15	Mean D30	FC D15/D7	FC D30/D7	Ratio D15/D7	Ratio D30/D7	Adj. P Value D15/D7	Adj. P Value D30/D7
LOC100512933	100512933	3.80119	3.59816	3.66121	0.868728	0.907537	-1.15111	-1.10188	0.476063	0.576579
LOC100514019	100514019	3.80642	3.81141	3.64574	1.00346	0.894604	1.00346	-1.11781	0.988868	0.278911
LOC100157985	100157985	7.1009	7.22151	7.23592	1.0872	1.09811	1.0872	1.09811	0.951011	0.928874
T	397450	2.89677	2.91807	2.85252	1.01488	0.969794	1.01488	-1.03115	0.986845	0.948445
PDE10A	100154378	2.75572	2.76665	2.53249	1.00761	0.856645	1.00761	-1.16734	0.992081	0.518332
ARID1B	100152904	7.14848	6.92087	7.23258	0.854045	1.06003	-1.1709	1.06003	0.488591	0.790936
TIAM2	100155014	5.09525	4.40112	4.72259	0.618082	0.772357	-1.61791	-1.29474	0.33223	0.521996
SSC.80109	---	7.11439	6.92761	7.01651	0.878563	0.934409	-1.13822	-1.0702	0.636693	0.804519
ESR1	397435	2.24235	2.369	2.28227	1.09175	1.02806	1.09175	1.02806	0.479149	0.819204
LOC100156656	100156656	4.58242	5.00103	4.95233	1.33664	1.29227	1.33664	1.29227	0.374455	0.379909
LRP11	100153355	4.82495	5.23406	5.46463	1.32786	1.55798	1.32786	1.55798	0.458886	0.24473
FBXO30	100519988	8.03632	7.47229	7.54165	0.676411	0.709724	-1.47839	-1.409	0.428352	0.436752
FUCA2	100154940	8.33115	8.10391	8.09228	0.854268	0.847407	-1.17059	-1.18007	0.628668	0.576866
LOC100156022	100156022	8.79328	8.37701	8.11544	0.749359	0.625102	-1.33447	-1.59974	0.707861	0.500108
PERP	100513507	3.40719	3.20556	4.09975	0.869569	1.61615	-1.15	1.61615	0.782267	0.32271
LOC100153431	100153431	3.32267	3.55562	3.19561	1.17524	0.915694	1.17524	-1.09207	0.441089	0.626262
LOC100155211	100155211	5.47222	6.08486	5.90757	1.52905	1.35224	1.52905	1.35224	0.473479	0.560872
ARG1	100628107	3.99584	2.29111	1.9754	0.306778	0.246482	-3.25968	-4.05709	0.0743117	0.0532989
SERINC1	---	7.81629	8.01319	8.09318	1.14623	1.21158	1.14623	1.21158	0.656372	0.497301
C6ORF170	---	5.48857	5.30036	5.54722	0.877694	1.04149	-1.13935	1.04149	0.723285	0.918819
GOPC	100520524	6.69839	6.9319	6.71194	1.17569	1.00943	1.17569	1.00943	0.408466	0.967366
LOC100523874	100523874	2.23944	2.22299	2.50395	0.988664	1.20123	-1.01147	1.20123	0.946354	0.169137
LOC100513127	100513127	7.00773	7.19537	7.40598	1.13889	1.3179	1.13889	1.3179	0.765469	0.477109
KCNQ5	100154391	6.07277	5.61926	6.55204	0.730266	1.39404	-1.36936	1.39404	0.702414	0.655954
LOC100153536	100738024	3.04763	2.99231	2.94747	0.962383	0.932928	-1.03909	-1.07189	0.854758	0.680572
LOC100157995	100157995	6.32924	6.60439	8.35783	1.21011	4.08006	1.21011	4.08006	0.869179	0.19086
ZNF292	100517252	5.4212	5.5891	5.41911	1.12342	0.998553	1.12342	-1.00145	0.63427	1
PM20D2	100157591	4.35158	4.04801	4.13631	0.810243	0.861384	-1.2342	-1.16092	0.735205	0.804084
MDN1	100525725	7.52735	6.69409	7.07088	0.561261	0.72877	-1.7817	-1.37217	0.408238	0.577036
LOC100519891	100523036	5.6712	6.79414	6.21709	2.17791	1.45992	2.17791	1.45992	0.0286577	0.13454
LOC100154996	100154996	8.00978	7.9628	8.16652	0.967963	1.11477	-1.0331	1.11477	0.700311	0.223949
LOC100153617	100620629	7.40865	7.56432	7.40865	1.11394	1	1.11394	1	0.237894	1
LOC100512875	---	3.05577	2.93957	2.82531	0.92262	0.852366	-1.08387	-1.1732	0.551232	0.258894
LOC100514380	100514380	6.72189	7.60456	7.55687	1.84378	1.78383	1.84378	1.78383	0.100855	0.104767
HACE1	100156102	6.94506	7.48058	7.35658	1.44946	1.33009	1.44946	1.33009	0.340919	0.404391
QRSL1	100627457	5.69233	6.03142	5.95245	1.26496	1.19758	1.26496	1.19758	0.659324	0.719186
FOXO3	733621	6.04185	6.26085	6.46302	1.16393	1.33901	1.16393	1.33901	0.849899	0.651276
FIG4	100511669	5.44946	5.64415	5.68447	1.14448	1.17691	1.14448	1.17691	0.375694	0.251391
MICAL1	100153346	6.56142	6.63442	6.66393	1.0519	1.07364	1.0519	1.07364	0.778383	0.649051
REV3L	---	6.96212	6.69459	6.63151	0.830742	0.795202	-1.20374	-1.25754	0.628668	0.515036
FYN	100627112	7.47781	7.14255	7.22267	0.792641	0.837902	-1.2616	-1.19346	0.716488	0.773295
ME1	397538	8.03994	7.81108	7.65975	0.853314	0.768336	-1.1719	-1.30151	0.754727	0.552466
IBTK	100153597	7.09414	7.06722	6.86973	0.981513	0.855945	-1.01883	-1.1683	0.933606	0.350075
LOC100511670	100511670	5.60136	6.09073	5.92657	1.40384	1.25285	1.40384	1.25285	0.44838	0.557353
HMGN3	100512571	5.04071	5.19265	5.29351	1.11106	1.19152	1.11106	1.19152	0.82124	0.652822
HTR1B	397563	6.06847	6.13326	6.74178	1.04593	1.59472	1.04593	1.59472	0.952592	0.36294
LOC100516051	100516051	5.90572	5.60076	6.05858	0.809464	1.11177	-1.23538	1.11177	0.285041	0.510485
SETBP1	100516943	5.40564	5.02563	4.7599	0.768432	0.639164	-1.30135	-1.56454	0.586159	0.368342
LOC100518460	100518460	3.81205	3.77091	3.92537	0.971882	1.08171	-1.02893	1.08171	0.902664	0.643381
SSC.95102	100737831	5.10119	5.06034	5.34322	0.972084	1.18266	-1.02872	1.18266	0.887224	0.315129
LIPG	100155736	8.678	6.77463	7.38902	0.267318	0.409241	-3.74086	-2.44355	0.277599	0.398989
LOC100154771	100154771	4.99599	5.35728	5.21031	1.28457	1.16015	1.28457	1.16015	0.787202	0.871561
SPG21	100514084	6.67652	7.06899	6.82778	1.31264	1.11054	1.31264	1.11054	0.0733437	0.369939
LOC100515517	100515517	4.66	4.07903	3.79912	0.668513	0.550616	-1.49586	-1.81615	0.042525	0.0235015
LOC100153972	100153972	6.47439	6.12272	6.21616	0.783675	0.836113	-1.27604	-1.19601	0.0407438	0.0815566
LOC100624829	100624829	4.94027	5.52841	5.91226	1.5033	1.96154	1.5033	1.96154	0.322331	0.123101
LOC100153796	---	8.15053	7.90571	8.0038	0.843923	0.903294	-1.18494	-1.10706	0.429036	0.576367
LOC100157039	100157039	5.94083	5.93617	6.14766	0.99677	1.15415	-1.00324	1.15415	0.999509	0.423303
ANXA2	406192	11.0818	11.2499	11.4061	1.12358	1.25213	1.12358	1.25213	0.527448	0.243242
SLTM	100154227	6.31055	5.50256	5.75532	0.571175	0.680547	-1.75078	-1.46941	0.208363	0.326065
MNS1	---	4.92002	4.38274	4.70064	0.689069	0.858935	-1.45123	-1.16423	0.576769	0.822899
LOC100622318	100622318	2.71675	2.52392	2.56365	0.874886	0.899315	-1.14301	-1.11196	0.460578	0.505362
PRTG	100154460	2.3379	2.34646	2.28109	1.00595	0.961388	1.00595	-1.04016	0.972526	0.678531
CCPG1	100156919	7.47232	7.07268	7.57684	0.758051	1.07514	-1.31917	1.07514	0.403381	0.806273
MYO5A	594849	8.25986	7.5991	7.88006	0.632546	0.768543	-1.58091	-1.30116	0.0345944	0.117639
LOC100157949	100157949	5.5686	5.97458	5.83332	1.32499	1.2014	1.32499	1.2014	0.336945	0.455721
LYSMD2	100155966	3.23531	2.99419	2.89962	0.846087	0.792407	-1.18191	-1.26198	0.317303	0.164789
DMXL2	100155516	5.32159	4.59984	4.7887	0.606365	0.691169	-1.64917	-1.44682	0.422093	0.490263
LOC100522001	100522001	3.64596	3.16858	3.01282	0.718283	0.644776	-1.39221	-1.55093	0.460672	0.317882
TRPM7	100169932	7.33107	6.99479	7.04834	0.792078	0.822033	-1.2625	-1.2165	0.294287	0.33077
FGF7	397281	4.93992	5.17098	5.2615	1.1737	1.2497	1.1737	1.2497	0.451511	0.283794
LOC100621471	100621471	6.01273	5.22806	5.94632	0.580485	0.955015	-1.7227	-1.0471	0.533292	0.968497
SQRDL	100154990	5.14076	5.40419	5.49801	1.20033	1.28098	1.20033	1.28098	0.410728	0.237421
SLC30A4	100153749	5.82387	6.06829	6.00501	1.18462	1.13378	1.18462	1.13378	0.195283	0.276075
GATM	100126844	6.37324	7.13211	6.58436	1.69216	1.15758	1.69216	1.15758	0.559525	0.880327
SSC.86091	---	7.02896	7.21501	7.21205	1.13764	1.13531	1.13764	1.13531	0.470465	0.440684
CASC4	---	5.74603	6.38669	6.22516	1.55904	1.3939	1.55904	1.3939	0.1601	0.22954
CATSPER2	100519637	3.4689	3.93968	3.68762	1.38586	1.1637	1.38586	1.1637	0.207921	0.467678
UBR1	100511299	6.94651	7.09297	6.97875	1.10685	1.0226	1.10685	1.0226	0.455003	0.87024
LOC100154984	100154984	7.17252	7.25903	7.52906	1.0618	1.28035	1.0618	1.28035	0.673177	0.135596
VPS39	100513254	6.97198	7.36367	7.35303	1.31193	1.30228	1.31193	1.30228	0.403381	0.369286
LOC100738469	100738469	6.40641	6.52753	6.39984	1.08758	0.995456	1.08758	-1.00456	0.567872	0.985612
JMJD7	100533119	3.40576	3.26307	3.35197	0.905835	0.963402	-1.10395	-1.03799	0.666968	0.878593
GPR176	100153995	4.81584	5.31874	5.68795	1.41705	1.83033	1.41705	1.83033	0.334353	0.117639
LOC100514264	100514264	8.29906	8.40337	7.9927	1.07498	0.808681	1.07498	-1.23658	0.822224	0.445854
LOC100156280	100156280	6.02905	7.43167	7.11705	2.64382	2.1258	2.64382	2.1258	0.408638	0.449426
MEF2A	100037273	8.34276	8.13029	8.50396	0.863061	1.11822	-1.15867	1.11822	0.560642	0.631681
LOC100519936	100519936	6.32073	6.78906	6.94746	1.38351	1.54406	1.38351	1.54406	0.0522596	0.0334312
LOC100155494	---	7.26353	7.6457	6.551	1.3033	0.610247	1.3033	-1.63868	0.821974	0.612224
LOC100522413	100522413	5.13085	4.03469	3.99843	0.46776	0.45615	-2.13785	-2.19226	0.235857	0.194867
ATP10A	100158162	4.7202	4.17996	5.41143	0.687655	1.61466	-1.45422	1.61466	0.0351419	0.0240485
MAGEL2	100154924	4.05592	4.22216	3.92604	1.12213	0.913908	1.12213	-1.0942	0.626706	0.685548
MTMR10	100525443	5.85746	6.0544	5.9996	1.14626	1.10354	1.14626	1.10354	0.453347	0.53215
MPHOSPH10	100153310	7.57182	7.27721	7.29242	0.815292	0.823935	-1.22656	-1.21369	0.799525	0.793296
ATP9B	100154901	6.26166	6.37802	6.46267	1.084	1.1495	1.084	1.1495	0.90585	0.792261
ZNF407	100737356	6.56723	5.94295	6.20535	0.648741	0.778148	-1.54145	-1.2851	0.33676	0.498421
FAM69C	---	4.34362	4.28869	4.20124	0.962647	0.906026	-1.0388	-1.10372	0.711312	0.336537
CYB5A	414799	7.45342	8.2233	7.92186	1.70513	1.38361	1.70513	1.38361	0.458519	0.60362
CBLN2	100517134	2.70351	2.53132	2.32763	0.887499	0.770639	-1.12676	-1.29762	0.415554	0.10817
PIGN	100522054	5.56759	5.73665	5.87658	1.12432	1.23884	1.12432	1.23884	0.492707	0.227766
PMAIP1	397278	6.50167	6.2031	6.37506	0.813058	0.915982	-1.22993	-1.09172	0.688448	0.87045
LOC100510995	100510995	5.59992	5.73227	5.7763	1.09608	1.13005	1.09608	1.13005	0.482534	0.346693
LOC100153007	100153007	8.56847	9.0173	9.02686	1.36494	1.37401	1.36494	1.37401	0.0710972	0.0681617
LOC100524124	100524124	7.9131	7.80654	7.65585	0.928804	0.836683	-1.07665	-1.1952	0.913245	0.720107
LOC100525144	100525144	3.04602	2.84272	2.70364	0.86856	0.788735	-1.15133	-1.26785	0.469315	0.231719
PTPLAD1	100154613	8.42977	8.46534	8.52282	1.02496	1.06662	1.02496	1.06662	0.928841	0.740587
RAB11A	595117	8.73725	8.58753	8.60062	0.901424	0.90964	-1.10936	-1.09934	0.259034	0.255647
SMAD6	100152069	7.25647	7.91282	7.60785	1.57609	1.27578	1.57609	1.27578	0.248756	0.451389
SKOR1	100152847	2.18601	2.46033	2.16743	1.20942	0.987199	1.20942	-1.01297	0.586571	0.981438
GLCE	100154444	7.16665	6.49536	6.87152	0.627946	0.815	-1.59249	-1.22699	0.390121	0.642816
KIF23	100522116	7.15869	7.22473	7.68864	1.04684	1.44388	1.04684	1.44388	0.991418	0.810411
LOC100524061	---	2.97718	3.13721	2.92134	1.11731	0.962033	1.11731	-1.03947	0.561037	0.844029
C1H14orf166	100154555	8.23053	8.65224	8.41065	1.33951	1.13297	1.33951	1.13297	0.22516	0.514065
LOC100127164	100127164	5.38907	5.79917	6.63235	1.32877	2.36736	1.32877	2.36736	0.513266	0.101473
LOC100517509	100517509	7.00933	7.07109	7.27519	1.04374	1.20235	1.04374	1.20235	0.69147	0.138538
LOC100154173	100154173	9.67922	9.699	9.70534	1.0138	1.01827	1.0138	1.01827	0.988578	0.973272
LGALS3	100038033	9.85195	10.3762	10.224	1.4382	1.29416	1.4382	1.29416	0.33057	0.422446
C1H14orf101	100512450	6.53836	6.77499	6.68107	1.17824	1.10397	1.17824	1.10397	0.733248	0.83614
C1H14orf37	100514619	5.26212	5.53458	5.76283	1.20786	1.41491	1.20786	1.41491	0.493643	0.227766
ARID4A	100153197	5.96306	5.46818	5.64911	0.709618	0.804434	-1.40921	-1.24311	0.0513601	0.138806
SLC38A6	100519583	6.20103	6.12431	6.40613	0.948211	1.15277	-1.05462	1.15277	0.584252	0.18964
LOC100521309	100521309	6.00204	5.49291	5.66049	0.702647	0.789193	-1.42319	-1.26712	0.156806	0.265225
LOC100627892	100627892	5.18536	7.21412	6.88805	4.08054	3.25508	4.08054	3.25508	0.0884235	0.12303
RHOJ	100155474	6.87707	7.42735	7.34335	1.46437	1.38155	1.46437	1.38155	0.767162	0.790959
LOC100526029	100526029	3.49768	3.28871	3.24975	0.865159	0.842104	-1.15586	-1.1875	0.414429	0.299094
LOC100511909	100511909	4.83618	5.24806	5.2025	1.33042	1.28906	1.33042	1.28906	0.403854	0.399872
LOC100513000	100513000	4.24609	4.11866	3.79792	0.915462	0.73297	-1.09234	-1.36431	0.779263	0.306203
CDKN2B	397227	3.73442	3.95343	3.79027	1.16393	1.03947	1.16393	1.03947	0.467135	0.851318
IFN-OMEGA-6	100154912	2.92849	2.78421	2.59059	0.904835	0.791196	-1.10517	-1.26391	0.391594	0.0782298
IFN-OMEGA-5	100154098	2.21815	2.19745	2.11263	0.985753	0.929464	-1.01445	-1.07589	0.959909	0.669142
LOC100523881	100523881	6.3524	6.83161	6.80294	1.39399	1.36656	1.39399	1.36656	0.420737	0.40423
MLLT3	100524063	4.57452	5.12341	5.5009	1.46296	1.90051	1.46296	1.90051	0.703108	0.482093
LOC100155995	100155995	7.16621	6.6236	6.55425	0.68653	0.65431	-1.4566	-1.52833	0.403986	0.303573
MPDZ	100153161	6.1348	6.54678	6.70115	1.33051	1.48077	1.33051	1.48077	0.529266	0.385972
ERMP1	100155278	6.18697	5.84647	6.40464	0.789766	1.16285	-1.2662	1.16285	0.556124	0.689397
C1H9orf46	100155714	4.82722	5.04126	4.90056	1.15993	1.05215	1.15993	1.05215	0.830754	0.946019
VLDLR	733630	7.8287	8.46323	9.34066	1.55243	2.85197	1.55243	2.85197	0.281641	0.0474721
DMRT-1	397199	2.83817	2.93352	2.66622	1.06832	0.887644	1.06832	-1.12658	0.682303	0.435439
FOXD4L1	100155087	3.58159	3.52099	3.55184	0.95887	0.979595	-1.04289	-1.02083	0.657554	0.829347
OSTF1	397066	7.05583	7.00015	7.18377	0.962141	1.09273	-1.03935	1.09273	0.959757	0.861884
GNA14	100048958	7.28265	7.90348	7.34492	1.53777	1.04411	1.53777	1.04411	0.313994	0.917767
LOC100154160	100154160	9.65611	9.92527	9.95363	1.20511	1.22903	1.20511	1.22903	0.205333	0.153278
C9ORF131	100516589	2.73785	2.55951	2.5312	0.883716	0.866546	-1.13158	-1.15401	0.458741	0.371626
LOC100624931	100624931	5.24441	5.52466	6.10799	1.21441	1.81955	1.21441	1.81955	0.503977	0.0926865
LOC100624832	100624832	5.72324	5.93429	6.01619	1.15753	1.22515	1.15753	1.22515	0.576189	0.426205
LOC100156421	100156421	2.571	2.41649	2.60651	0.898434	1.02492	-1.11305	1.02492	0.475436	0.872847
RUSC2	100158062	6.17974	6.72336	7.04706	1.45763	1.82427	1.45763	1.82427	0.475839	0.258894
NPR2	100512698	4.96298	5.28767	5.493	1.25239	1.44395	1.25239	1.44395	0.657554	0.445854
RECK	100519638	4.37735	4.4963	4.91022	1.08595	1.4468	1.08595	1.4468	0.852981	0.348167
LOC100515356	100515356	8.48339	8.32867	8.42546	0.898308	0.960638	-1.1132	-1.04098	0.696073	0.890743
TDRD7	100152652	5.74932	5.81665	6.69377	1.04778	1.92446	1.04778	1.92446	0.952492	0.23309
TMOD1	100316850	3.98036	3.94713	3.80454	0.97723	0.885266	-1.0233	-1.1296	0.81539	0.209759
TSTD2	100522417	6.3623	6.65566	6.63798	1.22549	1.21057	1.22549	1.21057	0.429036	0.414387
LOC100157892	100157892	3.60987	3.30837	3.31534	0.81141	0.815341	-1.23242	-1.22648	0.473438	0.445854
COL15A1	---	5.67797	5.36301	6.8443	0.803876	2.2444	-1.24397	2.2444	0.593608	0.108044
TGFBR1	100738857	7.21064	6.42143	7.16751	0.57866	0.970547	-1.72813	-1.03035	0.0791981	0.909993
SEC61B	100511362	7.93723	8.4673	8.24291	1.44401	1.236	1.44401	1.236	0.20784	0.393176
LOC100157063	100157063	5.67718	5.42607	5.49672	0.840254	0.882425	-1.19012	-1.13324	0.463599	0.545545
LOC100155489	100155489	7.10143	7.40863	7.33053	1.2373	1.17211	1.2373	1.17211	0.689986	0.755803
TMEFF1	100513775	5.46265	5.5461	5.49787	1.05955	1.02471	1.05955	1.02471	0.927843	0.969554
LOC100154081	100154081	6.57672	6.85605	6.88657	1.21364	1.23958	1.21364	1.23958	0.426004	0.350398
LOC100152140	100152140	8.8926	8.99229	8.96641	1.07155	1.0525	1.07155	1.0525	0.803145	0.846388
FKTN	100521942	5.687	5.70167	5.98877	1.01022	1.23266	1.01022	1.23266	0.990887	0.498027
TMEM38B	100153669	4.56392	4.49205	4.69428	0.951405	1.09457	-1.05108	1.09457	0.938276	0.848124
LOC100155616	100155616	2.78611	2.72291	2.7455	0.957135	0.972239	-1.04478	-1.02855	0.6168	0.737037
AKAP2	100153149	5.96682	4.81619	5.3996	0.450428	0.674915	-2.22011	-1.48167	0.228138	0.464518
UGCG	100152737	6.53323	5.15184	5.75971	0.383848	0.584988	-2.6052	-1.70944	0.0237712	0.0709872
HSDL2	100155587	7.20406	7.44679	7.23571	1.18323	1.02218	1.18323	1.02218	0.576721	0.953004
LOC100520475	100520475	3.81215	3.59642	3.5288	0.861107	0.821679	-1.1613	-1.21702	0.620332	0.486536
PTGS1	397541	6.70618	5.65932	6.25712	0.48402	0.732521	-2.06603	-1.36515	0.156806	0.439175
LOC100152864	100519586	2.76306	2.75158	2.65586	0.99207	0.928386	-1.00799	-1.07714	0.963334	0.467678
LOC100524066	100524066	4.67834	4.55359	4.33066	0.917164	0.785849	-1.09032	-1.27251	0.583153	0.176689
LOC100525147	100525147	2.79089	2.58105	2.47333	0.864634	0.802426	-1.15656	-1.24622	0.39897	0.19086
MIR181A-2	100498713	3.86601	3.45866	3.34704	0.75401	0.697872	-1.32624	-1.43293	0.558506	0.437583
LMX1B	---	3.9929	3.96922	3.6842	0.983722	0.807367	-1.01655	-1.23859	0.942856	0.216345
DPM2	100522057	5.68161	6.28971	6.07348	1.52425	1.3121	1.52425	1.3121	0.0473919	0.128887
LCN2	100153501	8.16592	9.42597	8.96808	2.39504	1.74371	2.39504	1.74371	0.310757	0.445388
LOC100152322	100152322	8.38154	9.82614	9.56687	2.72187	2.27416	2.72187	2.27416	0.027147	0.0406862
DNM1	100620529	7.20452	7.9252	7.51296	1.64795	1.23836	1.64795	1.23836	0.420236	0.688498
ODF2	100156735	7.34342	7.35989	7.66356	1.01148	1.24845	1.01148	1.24845	0.989503	0.482695
LOC100049693	100049693	7.76778	7.15239	7.34038	0.652751	0.743599	-1.53198	-1.34481	0.420236	0.50839
SET	100514028	9.3738	9.04123	8.8374	0.794123	0.689491	-1.25925	-1.45034	0.591224	0.389095
TBC1D13	100520169	6.1546	6.45916	6.57126	1.23504	1.33483	1.23504	1.33483	0.522839	0.381213
ASS1	414411	3.26814	3.29158	3.28816	1.01638	1.01398	1.01638	1.01398	0.8646	0.871698
FIBCD1	100523302	3.70697	3.595	3.52644	0.925327	0.882381	-1.0807	-1.1333	0.626975	0.421184
POMT1	100525803	5.46888	5.90672	5.90485	1.35458	1.35282	1.35458	1.35282	0.359812	0.316634
LOC100510887	100510887	3.69253	3.50523	3.35979	0.878247	0.794028	-1.13863	-1.2594	0.485272	0.22954
NTNG2	100512264	4.85255	4.87079	5.04087	1.01272	1.13943	1.01272	1.13943	0.99296	0.771658
SARDH	100154338	3.95902	3.73464	3.66545	0.855963	0.815882	-1.16827	-1.22567	0.188762	0.0976239
BRD3	100152283	6.35802	6.33366	6.61203	0.983252	1.19252	-1.01703	1.19252	0.963529	0.430029
LCN9	---	2.36568	2.34567	2.05822	0.98623	0.808065	-1.01396	-1.23752	0.9612	0.258894
ADNP2	100522237	6.19034	6.1603	6.13106	0.979391	0.959741	-1.02104	-1.04195	0.957116	0.880327
SNRPA1	100156573	6.96418	5.89431	6.13197	0.476363	0.56167	-2.09924	-1.7804	0.286274	0.358007
TRAF2	100513840	4.83165	4.13855	4.30058	0.618521	0.692039	-1.61676	-1.44501	0.401245	0.445854
LOC100620133	100620133	3.32914	2.94555	2.9904	0.766527	0.790733	-1.30459	-1.26465	0.403381	0.401859
LOC100737263	100737228	3.56582	3.81516	3.38735	1.18867	0.883641	1.18867	-1.13168	0.612101	0.703602
MLLT4	100514741	6.48219	6.38195	7.21177	0.932879	1.65816	-1.07195	1.65816	0.859805	0.180896
LOC100515286	100515286	6.4393	6.89952	7.10039	1.37576	1.58127	1.37576	1.58127	0.178867	0.0753741
SLC22A3	100142677	2.72953	2.69271	2.71929	0.974806	0.99293	-1.02585	-1.00712	0.86356	0.966173
LOC100152303	100152303	8.72774	7.76813	7.50361	0.514196	0.428053	-1.94479	-2.33616	0.038898	0.0258991
FNDC1	---	3.26139	3.44624	3.71096	1.1367	1.36563	1.1367	1.36563	0.771316	0.436026
EZR	100152815	8.31031	7.53482	8.29745	0.584189	0.991127	-1.71177	-1.00895	0.306044	0.995085
LOC100627260	100627260	4.66013	4.49359	4.42226	0.890975	0.847997	-1.12237	-1.17925	0.465663	0.290715
TFB1M	100147809	6.05755	6.18536	6.05435	1.09263	0.997785	1.09263	-1.00222	0.414193	0.992602
LOC100154722	100154722	6.89039	6.84232	6.86426	0.96723	0.982047	-1.03388	-1.01828	0.961242	0.977386
SSC.4770	---	5.56924	5.48581	5.64588	0.943815	1.05456	-1.05953	1.05456	0.957604	0.951143
UTRN	100622941	8.04769	8.02439	8.52213	0.983977	1.38937	-1.01628	1.38937	0.94316	0.0946413
PEX3	100153726	6.97126	7.39265	7.09969	1.33922	1.09311	1.33922	1.09311	0.0884648	0.474012
AIG1	100151943	5.29368	6.13124	6.09226	1.78703	1.7394	1.78703	1.7394	0.0721199	0.0780395
CCDC28A	100512200	3.72176	4.08629	4.46926	1.28747	1.67889	1.28747	1.67889	0.215939	0.0473168
HEBP2	100155860	5.55004	6.19648	6.0424	1.5653	1.40674	1.5653	1.40674	0.288519	0.368342
LOC100152228	100738122	5.29932	6.11783	6.0031	1.76358	1.62876	1.76358	1.62876	0.199214	0.226698
LOC100037969	100037969	4.3686	5.04091	4.6804	1.59362	1.24126	1.59362	1.24126	0.44777	0.691814
ENPP1	100037271	6.49177	7.42289	7.15702	1.90676	1.58584	1.90676	1.58584	0.447227	0.52867
MED23	100739743	6.55759	6.433	6.41156	0.917264	0.903732	-1.0902	-1.10652	0.810662	0.751278
TMEM200A	100157644	5.26725	7.01066	7.2416	3.34826	3.92951	3.34826	3.92951	0.00990916	0.00252803
LAMA2	100154420	7.17504	7.64371	6.82701	1.38383	0.785657	1.38383	-1.27282	0.723657	0.785562
SOGA3	100512995	2.47243	2.25749	2.28733	0.861581	0.879584	-1.16066	-1.1369	0.416863	0.426675
NCOA7	100157226	6.69699	6.53891	6.49133	0.896216	0.867146	-1.1158	-1.15321	0.618348	0.488464
HEY2	100152404	4.79501	4.14325	7.72429	0.636505	7.6173	-1.57108	7.6173	0.425738	0.0267666
SMPDL3A	100736941	5.60003	4.31436	4.14261	0.41018	0.364144	-2.43795	-2.74617	0.0300194	0.0244065
GJA1	100518636	9.58863	10.2937	10.3868	1.63025	1.73894	1.63025	1.73894	0.453898	0.375034
PLN	397421	2.37866	3.09111	2.78235	1.63859	1.32289	1.63859	1.32289	0.300358	0.477129
SLC35F1	100522582	2.71112	2.51474	2.68447	0.872736	0.981697	-1.14582	-1.01864	0.512834	0.939387
LMBRD1	100153685	6.41741	6.33804	6.58855	0.946475	1.12595	-1.05655	1.12595	0.8362	0.581828
TBX18	100152747	5.91736	6.26125	6.43929	1.26917	1.43587	1.26917	1.43587	0.423964	0.223062
SNX14	100156800	7.67812	7.80434	7.97101	1.09143	1.22509	1.09143	1.22509	0.576271	0.228162
SYNCRIP	100154370	9.49859	9.07879	8.93844	0.747531	0.678232	-1.33774	-1.47442	0.482534	0.346139
GPR63	100152431	3.21911	3.04457	2.99905	0.886052	0.858532	-1.1286	-1.16478	0.482503	0.369286
FBXL4	100156082	5.53959	5.92857	5.95946	1.30947	1.3378	1.30947	1.3378	0.236853	0.183539
COQ3	100152047	6.03238	6.57927	6.40515	1.46094	1.29484	1.46094	1.29484	0.380141	0.47355
LOC100517018	100517018	7.56253	7.69519	7.85746	1.09631	1.22682	1.09631	1.22682	0.720184	0.407233
POPDC3	100151910	3.92608	3.60596	3.73622	0.801006	0.876689	-1.24843	-1.14066	0.477696	0.636389
LOC100519752	100519752	5.77862	5.36284	5.36448	0.749614	0.750468	-1.33402	-1.3325	0.653431	0.62281
GL	100049681	8.34776	7.96372	8.03499	0.766288	0.805094	-1.30499	-1.24209	0.1129	0.153875
CDK19	100525621	6.32788	6.71083	6.86303	1.30401	1.44909	1.30401	1.44909	0.437496	0.265963
LOC100157000	100157000	7.32445	7.14997	7.15721	0.886088	0.890545	-1.12856	-1.12291	0.516293	0.499975
LAMA4	100154581	8.49201	8.09188	8.27543	0.757789	0.860602	-1.31963	-1.16198	0.807882	0.896228
COL10A1	448809	3.15649	3.13807	2.96899	0.987312	0.878129	-1.01285	-1.13879	0.924014	0.226867
LOC100520347	100520347	4.22214	5.3578	5.18843	2.1972	1.95381	2.1972	1.95381	0.0407438	0.0605876
LOC100518283	100518283	6.17831	6.39119	6.57156	1.159	1.31336	1.159	1.31336	0.699301	0.445854
LOC100738837	100738837	2.30382	2.21445	2.27832	0.939931	0.982476	-1.06391	-1.01784	0.470465	0.833798
RWDD2A	100155667	5.13118	6.13981	6.13809	2.012	2.00961	2.012	2.00961	0.046706	0.0515155
DOPEY1	100739185	5.72663	5.61991	6.27791	0.9287	1.46538	-1.07677	1.46538	0.801415	0.19863
TTK	---	5.75906	6.171	6.79305	1.33047	2.04768	1.33047	2.04768	0.888201	0.638314
CD109	100155478	6.98519	6.80988	7.63478	0.885574	1.56873	-1.12921	1.56873	0.841155	0.39644
SMAD7	100521305	6.57578	5.57783	5.96639	0.500713	0.655474	-1.99715	-1.52561	0.408638	0.537761
ACAA2	100312959	5.53809	6.3866	5.84839	1.80064	1.23996	1.80064	1.23996	0.33057	0.665698
CXXC1	100522911	5.64455	5.5801	5.32089	0.956313	0.79904	-1.04568	-1.2515	0.858223	0.306345
LOC100739818	100739818	9.214	8.9248	8.86983	0.818357	0.787763	-1.22196	-1.26942	0.460766	0.366983
TXNL1	100512385	8.37671	8.33736	8.29025	0.973091	0.941833	-1.02765	-1.06176	0.954334	0.8542
ANKDD1A	---	3.7655	3.63217	3.66685	0.911724	0.933911	-1.09682	-1.07077	0.491678	0.564429
SNX1	100153561	7.75398	8.08571	7.99243	1.25852	1.17972	1.25852	1.17972	0.2527	0.354839
LOC100157196	100157196	6.39301	6.03925	6.46904	0.78254	1.05411	-1.27789	1.05411	0.416268	0.852514
TPM1	100037999	10.575	10.9155	10.8422	1.26622	1.20349	1.26622	1.20349	0.463935	0.513279
LOC100156658	100156658	5.03646	6.33498	5.64006	2.45976	1.5195	2.45976	1.5195	0.0647573	0.261653
MYO1E	100154204	7.50737	7.90312	8.16124	1.31563	1.57338	1.31563	1.57338	0.0706079	0.0246339
LOC100515767	---	6.15496	5.66559	6.00117	0.712335	0.898886	-1.40383	-1.11249	0.448162	0.79993
TMOD2	100157165	4.30272	4.28807	3.77778	0.989897	0.694989	-1.01021	-1.43887	0.980395	0.143827
AP4E1	100155124	6.03182	6.33275	6.31232	1.23194	1.21462	1.23194	1.21462	0.462088	0.448855
SLC27A2	494011	3.17944	4.03241	3.7251	1.80622	1.45969	1.80622	1.45969	0.407928	0.517282
GALK2	100152312	6.89783	7.42395	7.10999	1.44005	1.15842	1.44005	1.15842	0.0436996	0.26484
LOC100155122	100155122	7.41606	8.00071	7.51134	1.49968	1.06827	1.49968	1.06827	0.135573	0.756873
SORD	100158181	6.25131	6.84576	6.2846	1.5099	1.02334	1.5099	1.02334	0.291904	0.956801
LOC100519994	100519994	2.36117	2.32142	2.29834	0.97282	0.957379	-1.02794	-1.04452	0.801144	0.640531
SSC.29131	---	3.02264	2.96667	2.87473	0.961945	0.902557	-1.03956	-1.10796	0.718239	0.340736
HAUS2	100511852	5.18266	5.61697	5.50155	1.35126	1.24737	1.35126	1.24737	0.369614	0.437603
SNAP23	100512755	7.68849	7.9795	7.74964	1.22349	1.0433	1.22349	1.0433	0.246498	0.774832
LOC100524723	100524723	7.53896	8.14504	8.19227	1.52211	1.57277	1.52211	1.57277	0.0495703	0.0467903
INO80	100517567	4.95899	4.42856	4.65318	0.692346	0.808988	-1.44437	-1.23611	0.25528	0.431359
CASC5	---	5.71531	5.87938	6.40575	1.12045	1.61378	1.12045	1.61378	0.967249	0.771821
IVD	100156047	6.75066	6.99338	6.9503	1.18322	1.14841	1.18322	1.14841	0.842864	0.857577
LOC100520414	100520414	4.61242	4.92551	5.2248	1.24237	1.52878	1.24237	1.52878	0.599981	0.323936
LOC100522915	100522915	5.67372	5.33689	5.13096	0.791776	0.686454	-1.26298	-1.45676	0.783076	0.602965
SPRED1	100512576	7.74736	6.90966	7.22574	0.559537	0.696589	-1.78719	-1.43557	0.403381	0.523037
LINS	100154247	6.07502	6.3657	6.44312	1.22321	1.29065	1.22321	1.29065	0.408638	0.261297
CHSY1	100520288	6.60993	5.72333	6.29596	0.540886	0.804423	-1.84882	-1.24313	0.17765	0.530192
VIMP	100151836	7.92703	7.74034	7.61833	0.878619	0.807371	-1.13815	-1.23859	0.312598	0.117639
LOC100155343	100155343	2.63301	2.48861	2.6444	0.904757	1.00793	-1.10527	1.00793	0.599245	0.977879
MCEE	100037986	3.55897	4.22478	4.04137	1.58645	1.39706	1.58645	1.39706	0.392873	0.457858
CNDP2	100158127	7.41446	7.48295	7.52199	1.04862	1.07738	1.04862	1.07738	0.798102	0.638016
SERPINB8	100156248	6.85718	6.03614	6.26023	0.566032	0.661149	-1.76668	-1.51252	0.260459	0.358871
SERPINB2	100519286	7.01799	2.7853	2.86404	0.0531901	0.0561741	-18.8005	-17.8018	0.0518784	0.056664
SERPINB5	100155836	3.59846	3.91874	4.41316	1.24857	1.75893	1.24857	1.75893	0.798821	0.458097
LOC100521354	100521354	6.46874	6.28308	6.43912	0.879245	0.979677	-1.13734	-1.02074	0.508025	0.924456
LOC100156196	100514946	2.32176	2.3006	2.12261	0.98544	0.871063	-1.01477	-1.14802	0.953776	0.403575
LOC100739790	100739790	6.10049	5.82074	6.25716	0.823736	1.11472	-1.21398	1.11472	0.53941	0.716473
MALT1	100153830	5.46514	4.95251	5.37709	0.700942	0.940792	-1.42665	-1.06293	0.392044	0.876082
CILP	397672	3.15282	3.02527	2.80109	0.915385	0.783642	-1.09244	-1.27609	0.523447	0.134327
LOC100512642	100512642	5.30411	6.08738	5.8791	1.72103	1.48966	1.72103	1.48966	0.216873	0.303271
DPP8	100155833	6.88922	6.47126	6.63271	0.748482	0.837112	-1.33604	-1.19458	0.190413	0.355071
C15ORF44	---	7.13442	7.14957	7.05626	1.01056	0.947266	1.01056	-1.05567	0.989748	0.872847
LOC100038029	100038029	10.6285	10.9655	10.9079	1.26309	1.21365	1.26309	1.21365	0.470465	0.500295
CLN6	100156072	7.27347	7.00601	7.2662	0.830782	0.994973	-1.20369	-1.00505	0.780958	1
ITGA11	100520350	6.22087	8.14748	8.19012	3.80159	3.91564	3.80159	3.91564	0.469315	0.42595
SSC.90643	---	6.11904	5.61572	5.82245	0.705479	0.814173	-1.41748	-1.22824	0.278848	0.445854
THSD4	100524417	4.14	4.98621	5.6816	1.79777	2.91117	1.79777	2.91117	0.416355	0.154081
LOC100156355	100156355	6.68062	6.8354	7.24138	1.11325	1.47505	1.11325	1.47505	0.781112	0.295871
RPL36AL	396952	8.42178	8.89509	8.3399	1.3883	0.944825	1.3883	-1.0584	0.280393	0.836502
L2HGDH	100152180	3.97671	4.03022	3.92708	1.03778	0.966186	1.03778	-1.035	0.925745	0.91725
NIN	100157402	7.11402	6.56302	6.88492	0.68255	0.853171	-1.4651	-1.1721	0.431412	0.711203
PYGL	100141306	8.62591	8.76908	8.86788	1.10433	1.1826	1.10433	1.1826	0.495769	0.259137
DLGAP5	100511173	6.4939	7.10889	7.60061	1.53155	2.15354	1.53155	2.15354	0.839571	0.655855
ATG14	100155666	5.14392	5.49499	5.69123	1.27551	1.46136	1.27551	1.46136	0.269267	0.107744
MUDENG	100153219	6.78854	6.8785	7.0584	1.06434	1.20569	1.06434	1.20569	0.523464	0.11556
RTN1	100152394	4.579	4.50444	4.21744	0.949637	0.778325	-1.05303	-1.28481	0.69627	0.112624
DHRS7	100152785	6.9213	6.31306	6.36728	0.655995	0.681118	-1.5244	-1.46817	0.687687	0.69203
PPP2R5E	---	7.27994	7.00034	7.14475	0.823825	0.910553	-1.21385	-1.09823	0.313994	0.545221
LOC100516774	100516774	7.38074	7.33798	7.23434	0.970796	0.903504	-1.03008	-1.1068	0.960782	0.79082
LOC100739402	100739402	7.31808	7.24408	7.30669	0.949997	0.992136	-1.05263	-1.00793	0.641245	0.953048
DENND4C	100154094	7.00796	6.39353	6.76373	0.653189	0.844269	-1.53095	-1.18446	0.164776	0.474338
LOC100738488	100738488	5.7067	5.66521	5.82275	0.971649	1.08376	-1.02918	1.08376	0.982185	0.910549
PTPRD	100155429	2.68017	2.41408	2.46647	0.831568	0.862323	-1.20255	-1.15966	0.420236	0.45664
SSC.85912	---	4.82896	5.20599	5.12104	1.29866	1.2244	1.29866	1.2244	0.533845	0.596177
LOC100154999	---	6.2529	6.45853	6.1424	1.15319	0.926268	1.15319	-1.0796	0.727948	0.852472
LOC100518643	100518643	8.89585	8.60917	8.5946	0.819787	0.811548	-1.21983	-1.23221	0.319202	0.255647
CD274	574058	2.74807	2.71612	2.86697	0.978098	1.0859	-1.02239	1.0859	0.981352	0.872771
JAK2	397201	7.25652	7.29725	6.94245	1.02863	0.804369	1.02863	-1.24321	0.937833	0.39508
LOC100157302	---	6.92755	7.50807	7.23913	1.49539	1.24106	1.49539	1.24106	0.46362	0.65649
LOC100518171	100518171	3.26884	4.254	4.44998	1.97953	2.26757	1.97953	2.26757	0.0282106	0.0235015
PRUNE2	---	8.09172	8.02487	8.49857	0.95472	1.32579	-1.04743	1.32579	0.959757	0.600534
TPM2	396693	6.34243	6.60111	7.09708	1.19639	1.68722	1.19639	1.68722	0.923667	0.691345
TLN1	100157220	7.65389	7.78941	7.92863	1.09849	1.20977	1.09849	1.20977	0.818014	0.57228
HINT2	100512882	6.31474	7.54211	6.95709	2.3414	1.56087	2.3414	1.56087	0.175772	0.391491
LOC100517694	100517872	3.81223	3.80381	3.313	0.994185	0.707485	-1.00585	-1.41346	0.964413	0.0235015
EXOSC3	100152421	3.76663	3.93686	3.93686	1.12524	1.12524	1.12524	1.12524	0.674499	0.644898
SHB	100153587	5.06591	4.48453	4.5432	0.668325	0.696064	-1.49628	-1.43665	0.46033	0.459531
C1H9orf156	100156700	4.63167	5.15663	5.03134	1.43889	1.3192	1.43889	1.3192	0.0420699	0.0807933
TRIM14	100151834	4.77662	4.00569	5.14445	0.586037	1.29041	-1.70638	1.29041	0.236333	0.482327
ABCA1	100152112	7.12211	5.93361	6.88988	0.438759	0.851319	-2.27916	-1.17465	0.27058	0.807054
LOC100156819	100156819	6.09603	6.57145	6.57574	1.39033	1.39447	1.39033	1.39447	0.394593	0.342736
PALM2	100152369	3.95742	4.20253	4.80703	1.18518	1.80201	1.18518	1.80201	0.691078	0.199358
SVEP1	100155613	6.55713	7.41193	7.00647	1.80852	1.36542	1.80852	1.36542	0.785624	0.887328
LOC100156374	100156374	2.48295	2.33239	2.28033	0.900904	0.868976	-1.11	-1.15078	0.308889	0.170814
PTGR1	397678	7.99438	7.3489	7.55613	0.639281	0.738032	-1.56426	-1.35496	0.635177	0.734523
ROD1	768100	8.13647	8.56236	9.22477	1.34339	2.12623	1.34339	2.12623	0.452198	0.0986097
MEGF9	100157028	5.13424	5.68223	5.7677	1.46204	1.55129	1.46204	1.55129	0.44838	0.363688
GGTA1	396733	6.8372	6.61476	6.84611	0.857112	1.00619	-1.16671	1.00619	0.191125	0.961351
LOC100157704	100157704	2.44599	2.15942	2.43301	0.819847	0.991043	-1.21974	-1.00904	0.594038	0.991617
SSC.95513	---	2.68508	2.58446	2.314	0.932631	0.773206	-1.07224	-1.29332	0.699301	0.188461
LOC100153625	100153625	5.66654	5.86601	5.74186	1.14828	1.0536	1.14828	1.0536	0.371334	0.684305
ZBTB26	100156463	4.1308	4.72825	4.66095	1.51303	1.44407	1.51303	1.44407	0.156499	0.172853
DENND1A	---	7.11261	7.12813	7.06346	1.01082	0.966504	1.01082	-1.03466	0.986201	0.912826
NR5A1	397368	3.3482	3.2778	3.40838	0.952374	1.0426	-1.05001	1.0426	0.903478	0.904667
SCAI	100515704	4.84607	4.6627	5.15844	0.880643	1.24174	-1.13553	1.24174	0.754727	0.543589
GAPVD1	100516057	6.63497	6.4823	6.54077	0.899581	0.936792	-1.11163	-1.06747	0.745857	0.839132
ANGPTL2	100126164	8.79527	9.30017	9.00168	1.41902	1.15381	1.41902	1.15381	0.493946	0.771821
LOC100521423	100521423	3.85809	4.87241	4.0772	2.01995	1.16402	2.01995	1.16402	0.371459	0.831212
ST6GALNAC2	396676	4.92882	5.1895	5.12731	1.19804	1.14749	1.19804	1.14749	0.238854	0.311365
PIP5KL1	100523714	3.82135	3.74586	3.57295	0.949017	0.841826	-1.05372	-1.18789	0.818343	0.399844
LOC100152721	100152721	6.43297	6.74296	6.61046	1.2397	1.13092	1.2397	1.13092	0.283308	0.460213
PTGES	654407	8.05969	7.64259	7.68436	0.748931	0.770932	-1.33524	-1.29713	0.397491	0.387167
ABL1	100524544	7.70118	7.37467	7.36837	0.797467	0.793989	-1.25397	-1.25946	0.507693	0.466741
LOC100525446	100525446	4.54173	4.29204	4.13082	0.841078	0.752148	-1.18895	-1.32953	0.426004	0.194995
LOC100525976	100525976	5.94685	6.3422	6.21394	1.31526	1.20338	1.31526	1.20338	0.338143	0.445388
MED27	414430	6.32577	6.97216	6.80229	1.56525	1.39138	1.56525	1.39138	0.186867	0.266123
SETX	100511239	7.05939	6.39015	7.73482	0.628837	1.59707	-1.59024	1.59707	0.348311	0.299094
BARHL1	100152288	2.86546	2.90237	2.81304	1.02591	0.964317	1.02591	-1.037	0.850663	0.75086
TSC1	100154726	6.08132	6.14244	6.26823	1.04328	1.13832	1.04328	1.13832	0.923904	0.67713
LOC396596	396596	3.13035	3.24549	3.11039	1.08308	0.986263	1.08308	-1.01393	0.849358	0.980358
LOC100192206	100192206	4.02851	4.33818	4.29848	1.23942	1.20578	1.23942	1.20578	0.839888	0.847174
KCNG2	100523354	5.04336	5.05302	4.73769	1.00672	0.809069	1.00672	-1.23599	0.973603	0.128887
PCSK6	100152144	6.89373	6.47009	6.64337	0.745539	0.840683	-1.34131	-1.18951	0.429036	0.581857
LOC100158212	100158212	2.23999	2.07787	2.13219	0.893715	0.928008	-1.11892	-1.07758	0.453259	0.562391
LOC100511618	100511618	3.64851	3.42565	3.33929	0.856868	0.80708	-1.16704	-1.23903	0.585763	0.436026
C9ORF173	100516176	3.14533	3.22898	3.10145	1.0597	0.970044	1.0597	-1.03088	0.704093	0.843482
LOC100738070	100738070	2.85968	2.72189	2.63246	0.908908	0.85428	-1.10022	-1.17058	0.60495	0.39508
LOC100524844	100525026	2.64062	2.86207	2.83307	1.1659	1.1427	1.1659	1.1427	0.427562	0.43727
COG7	100627695	5.68346	6.38526	6.16852	1.62653	1.39965	1.62653	1.39965	0.24438	0.362465
UCHL5	100144472	7.70865	6.98747	7.04313	0.606601	0.630459	-1.64853	-1.58615	0.588514	0.588286
LOC100521510	100521510	2.85	3.03343	2.77927	1.13558	0.952152	1.13558	-1.05025	0.6574	0.871561
YWHAZ	---	2.16072	2.19079	2.20191	1.02106	1.02896	1.02106	1.02896	0.918586	0.859296
ENAH	100525245	9.18045	9.0855	8.96703	0.936306	0.862487	-1.06803	-1.15944	0.625682	0.288173
EPHX1	397639	6.97158	6.34208	7.31149	0.646402	1.26568	-1.54702	1.26568	0.717598	0.845098
SDCCAG8	100513423	6.54001	6.72297	6.74542	1.13521	1.15301	1.13521	1.15301	0.538942	0.463723
CYB5R1	100511951	6.93423	7.15018	7.2138	1.16146	1.21383	1.16146	1.21383	0.763002	0.657898
CTSL1	396926	7.84849	6.44547	5.95119	0.378137	0.268446	-2.64454	-3.72514	0.0949892	0.0474721
LOC100524334	100524334	3.28237	3.1131	2.78864	0.889291	0.710186	-1.12449	-1.40808	0.518688	0.117639
LOC100521815	100521815	6.48043	6.80227	7.01474	1.24992	1.44825	1.24992	1.44825	0.374455	0.150201
ENHO	100303726	4.78815	5.52224	6.47331	1.66334	3.21577	1.66334	3.21577	0.398893	0.0861828
UBAP1	100739464	3.52301	5.81633	5.93006	4.90185	5.3039	4.90185	5.3039	0.0127508	0.00841328
DCAF12	100523013	6.60187	6.55262	6.59311	0.966437	0.993942	-1.03473	-1.00609	0.743076	0.962179
AQP7	100126283	2.46555	2.46555	2.34905	1	0.922422	1	-1.0841	1	0.465868
B4GALT1	100511655	7.07984	7.15793	7.17156	1.05562	1.06564	1.05562	1.06564	0.666541	0.574808
LOC733605	733605	7.50724	7.98502	7.82487	1.3926	1.24628	1.3926	1.24628	0.183711	0.303573
LOC100515791	100515791	6.23348	6.16886	6.0619	0.956197	0.887869	-1.04581	-1.12629	0.847962	0.523049
BAMBI	449001	3.87649	4.04661	3.75603	1.12515	0.919898	1.12515	-1.08708	0.61589	0.708645
ITGA8	100512676	6.65469	6.53571	8.38879	0.920837	3.32672	-1.08597	3.32672	0.925745	0.1282
LOC100525944	100525944	8.44858	8.99238	8.95074	1.45781	1.41633	1.45781	1.41633	0.231761	0.22954
PDSS1	---	5.01059	4.37143	4.36906	0.642085	0.641031	-1.55743	-1.55999	0.627417	0.593956
ACBD5	100514676	5.96068	5.80279	5.8216	0.896331	0.908099	-1.11566	-1.1012	0.501978	0.512367
ANKRD26	100516390	5.79112	5.82275	6.243	1.02217	1.36782	1.02217	1.36782	0.942856	0.185937
CUL2	100512186	7.24412	7.07257	7.1617	0.887888	0.94447	-1.12627	-1.05879	0.473438	0.706411
LOC100525659	100525659	3.02589	2.89931	2.84501	0.916005	0.882165	-1.0917	-1.13357	0.519796	0.366059
PFKFB3	---	4.73726	3.86169	3.76621	0.545036	0.510132	-1.83474	-1.96028	0.0282106	0.0242321
FAM208B	---	6.25292	6.01975	6.19027	0.850759	0.957502	-1.17542	-1.04438	0.677565	0.918902
LARP4B	100522458	7.09633	6.72557	6.95205	0.773373	0.904828	-1.29304	-1.10518	0.263493	0.585695
TROVE2	100526238	7.8761	7.64765	7.56571	0.853549	0.806425	-1.17158	-1.24004	0.253422	0.131532
MOSC2	---	4.63553	4.4501	3.8383	0.879382	0.575453	-1.13716	-1.73776	0.585298	0.0753741
DUSP10	100517416	4.45522	3.56161	3.31986	0.538265	0.455223	-1.85782	-2.19673	0.156169	0.0835516
RGS7	---	6.28989	6.98879	6.81256	1.62327	1.43662	1.62327	1.43662	0.027147	0.0473168
TMEM63A	100523988	7.16462	7.20021	7.50077	1.02497	1.26238	1.02497	1.26238	0.961886	0.455386
LOC396634	396634	3.85871	2.75101	2.52206	0.464034	0.395939	-2.15501	-2.52564	0.126097	0.0773751
LOC100523859	100523859	8.03809	7.1279	7.31083	0.532114	0.604047	-1.8793	-1.6555	0.0407438	0.070297
KDM5B	100511772	5.99445	6.30894	6.12562	1.24357	1.09518	1.24357	1.09518	0.728044	0.890674
LOC100512674	100512674	5.64743	5.38064	6.03967	0.83117	1.31244	-1.20312	1.31244	0.874315	0.777516
ERCC6L2	---	6.13213	5.85223	5.96059	0.82365	0.8879	-1.21411	-1.12625	0.447123	0.587055
GALT	100623908	5.72948	6.68408	6.40615	1.93804	1.59845	1.93804	1.59845	0.400076	0.473938
NFX1	100626794	6.4446	6.55621	6.52533	1.08043	1.05755	1.08043	1.05755	0.723623	0.791572
CHMP5	100513035	7.90637	8.47226	8.39374	1.48031	1.40189	1.48031	1.40189	0.073139	0.0976239
SPINK4	396872	2.91106	2.92629	2.87527	1.01062	0.975502	1.01062	-1.02511	0.959744	0.857556
DNAJA1	100512008	9.04159	8.58936	8.39038	0.730917	0.63675	-1.36814	-1.57048	0.374858	0.190875
LOC100524578	100524578	9.79859	9.88276	9.97034	1.06008	1.12643	1.06008	1.12643	0.859372	0.649051
PTER	100625702	4.068	4.81705	5.27562	1.68068	2.30957	1.68068	2.30957	0.260695	0.0947039
DCLRE1C	100512855	4.74815	4.41223	4.75938	0.792281	1.00782	-1.26218	1.00782	0.480046	0.991377
HSPA14	100510924	7.45611	7.30027	7.02501	0.89761	0.741699	-1.11407	-1.34826	0.819154	0.459196
LOC100738624	100738624	4.78478	4.44125	4.27308	0.788113	0.701396	-1.26885	-1.42573	0.184445	0.074238
COMMD3	---	6.43126	6.71967	6.61505	1.22129	1.13587	1.22129	1.13587	0.268136	0.412688
PLXDC2	100151838	10.5133	10.9303	10.8624	1.33515	1.27376	1.33515	1.27376	0.715662	0.743804
NRP1	100286859	7.72892	6.89988	7.37994	0.562905	0.785139	-1.7765	-1.27366	0.433707	0.709359
CAMK1D	100511150	5.09742	4.76362	5.30323	0.793441	1.15333	-1.26033	1.15333	0.649734	0.774832
LOC100511831	100627954	6.23778	7.11787	6.63877	1.8405	1.32041	1.8405	1.32041	0.0522596	0.240878
LOC100513945	100513945	3.74852	3.65245	3.64719	0.935575	0.93217	-1.06886	-1.07277	0.702528	0.656829
USP6NL	100514126	6.67147	6.34613	6.51184	0.798114	0.895254	-1.25295	-1.117	0.493946	0.716256
LOC100517730	100517730	3.48659	3.33643	2.95112	0.901154	0.689938	-1.10969	-1.44941	0.572992	0.101618
AKR1CL1	100144511	9.37466	8.82849	9.05522	0.684837	0.801381	-1.4602	-1.24785	0.27604	0.445854
LOC100524271	100524271	6.98282	6.81463	6.81023	0.889958	0.887246	-1.12365	-1.12708	0.535062	0.493279
CRY	396914	6.20613	6.75947	6.48453	1.46748	1.21285	1.46748	1.21285	0.338143	0.551001
LOC100521146	100521146	3.5298	3.39476	3.36944	0.910645	0.894806	-1.09812	-1.11756	0.596681	0.502188
LOC100512489	100512489	3.34881	3.42899	3.01325	1.05715	0.792476	1.05715	-1.26187	0.884258	0.43835
LOC100514180	100514180	7.31574	7.27339	7.47038	0.971069	1.11314	-1.02979	1.11314	0.907441	0.552509
LOC100621650	100621650	4.35881	3.79544	4.70244	0.676718	1.26895	-1.47772	1.26895	0.535062	0.686073
LOC100153603	100153603	6.87077	6.68553	6.76999	0.879501	0.93253	-1.13701	-1.07235	0.434645	0.621286
FOXO1	397077	7.08465	7.3891	7.47265	1.23495	1.30858	1.23495	1.30858	0.47542	0.355948
SLC25A15	100511895	5.39877	4.83194	4.69242	0.675096	0.612869	-1.48127	-1.63167	0.0902127	0.0555726
NEK3	100513679	3.93577	4.06586	4.21311	1.09436	1.21196	1.09436	1.21196	0.525902	0.211954
ATP7B	100049684	3.34236	3.17008	3.10357	0.887439	0.847458	-1.12684	-1.18	0.5819	0.430914
LOC100152644	100152644	3.64525	3.41386	3.20658	0.851819	0.737815	-1.17396	-1.35535	0.2769	0.0747707
MIR15A	100316595	4.43143	3.58424	3.70125	0.555866	0.602825	-1.799	-1.65886	0.561782	0.584815
MIR16-2	100316571	4.36695	3.88829	4.00598	0.717647	0.778641	-1.39344	-1.28429	0.565548	0.640455
SPRYD7	100155063	6.06258	6.15469	6.08837	1.06592	1.01803	1.06592	1.01803	0.798102	0.948959
SUCLA2	399540	7.4806	7.74888	7.69066	1.20437	1.15673	1.20437	1.15673	0.444503	0.493787
ESD	397127	8.69658	9.12787	9.11921	1.34844	1.34037	1.34844	1.34037	0.418174	0.384996
LCP1	100156254	5.44199	3.58263	3.856	0.275597	0.333095	-3.62849	-3.00215	0.0645913	0.0887237
ZC3H13	100521395	6.40495	5.51937	5.5477	0.541272	0.552005	-1.8475	-1.81158	0.0347822	0.0426714
DIS3	100521470	6.91082	6.70608	6.69348	0.867695	0.860152	-1.15248	-1.16259	0.800446	0.769003
KLF5	---	4.39106	3.45805	3.59748	0.523761	0.576908	-1.90927	-1.73338	0.0268357	0.0365504
LOC100152208	100152208	7.88512	7.92211	7.83256	1.02597	0.964224	1.02597	-1.0371	0.947804	0.904109
MIR92A-1	100498723	4.04527	3.35453	3.5761	0.619534	0.72238	-1.61412	-1.38431	0.128481	0.22954
GPC6	---	6.53567	7.50629	7.51448	1.95969	1.97085	1.95969	1.97085	0.193127	0.171612
GPR180	100516928	7.79111	8.48618	8.09489	1.61897	1.23438	1.61897	1.23438	0.139212	0.414387
LOC100620159	100517850	3.06453	3.16194	3.10186	1.06986	1.02622	1.06986	1.02622	0.605958	0.849567
LOC100520401	100520401	2.78985	2.8099	2.65113	1.01399	0.908323	1.01399	-1.10093	0.989622	0.819552
LOC100154139	100154139	3.35194	3.67214	3.58395	1.2485	1.17447	1.2485	1.17447	0.505769	0.591184
LOC100620646	100620646	3.5471	3.59612	3.55594	1.03456	1.00614	1.03456	1.00614	0.722124	0.957324
LOC100738464	100738464	4.2583	3.97793	3.85534	0.823379	0.756306	-1.21451	-1.32222	0.492665	0.323264
LOC100738747	100738747	4.87914	5.38441	5.29559	1.41939	1.33463	1.41939	1.33463	0.21926	0.258894
LOC100522756	100522756	3.53794	3.44855	3.49038	0.939921	0.967576	-1.06392	-1.03351	0.54504	0.735218
LOC100739731	100739731	3.46338	3.4696	3.31765	1.00432	0.903924	1.00432	-1.10629	1	0.669166
LOC100624861	100624861	5.13799	5.50688	5.16696	1.29136	1.02028	1.29136	1.02028	0.33057	0.941566
LOC100156612	100156612	5.22	5.56276	5.49132	1.26819	1.20691	1.26819	1.20691	0.417956	0.456784
ALOX5AP	397392	4.76449	5.53072	5.48638	1.70082	1.64934	1.70082	1.64934	0.491702	0.476712
HSPH1	100048931	8.22831	7.64224	7.61896	0.666153	0.65549	-1.50116	-1.52558	0.380734	0.318045
MAB21L1	100155671	5.65077	6.06314	5.90896	1.33087	1.19598	1.33087	1.19598	0.268136	0.41835
LOC100739486	100739486	7.87115	8.09626	8.26649	1.16887	1.31525	1.16887	1.31525	0.516132	0.26879
ALG5	100154411	7.09559	7.17668	6.92429	1.05781	0.888043	1.05781	-1.12607	0.728704	0.431196
LOC100739796	100739796	5.45309	5.23749	5.44348	0.861183	0.993359	-1.16119	-1.00669	0.467944	0.983203
LOC100526131	100526131	6.14068	6.7261	6.4925	1.50047	1.27617	1.50047	1.27617	0.245176	0.41096
MRPS31	100153860	6.44804	6.66178	6.5517	1.15969	1.0745	1.15969	1.0745	0.670621	0.838749
DLEU7	100515622	2.98691	3.03574	2.89261	1.03443	0.936726	1.03443	-1.06755	0.756859	0.500295
ITM2B	595120	10.4874	10.4488	10.6499	0.973588	1.11917	-1.02713	1.11917	0.891064	0.452201
LRCH1	100521036	5.87713	5.21784	5.7801	0.63319	0.934957	-1.57931	-1.06957	0.0710972	0.707392
LACC1	100153856	6.61477	6.70557	6.59357	1.06497	0.985418	1.06497	-1.0148	0.791065	0.956801
AKAP11	---	5.70348	5.78351	5.9439	1.05704	1.18134	1.05704	1.18134	0.853032	0.489294
RGC32	100625944	5.4573	6.93465	6.5906	2.78437	2.1936	2.78437	2.1936	0.167249	0.22954
PRG4	---	4.87947	3.91773	6.14239	0.513437	2.3998	-1.94766	2.3998	0.362355	0.212776
DACH1	100156238	4.0412	2.63686	2.41087	0.377792	0.323013	-2.64696	-3.09585	0.0298064	0.0235639
KLF12	100174955	7.05052	7.20354	7.96146	1.11189	1.88027	1.11189	1.88027	0.858946	0.238718
LOC100524761	100623932	7.74308	8.19028	8.77447	1.36339	2.04398	1.36339	2.04398	0.641629	0.295871
MYCBP2	100156216	7.87655	7.25029	7.60392	0.647855	0.827808	-1.54355	-1.20801	0.427751	0.69203
EDNRB	414911	4.87755	2.7146	2.87655	0.2233	0.249826	-4.47828	-4.00278	0.447168	0.437056
LOC100157266	100157266	6.57388	4.64178	5.56783	0.262047	0.497907	-3.81611	-2.00841	0.0208255	0.0720657
SOX21	100517115	2.86496	2.8724	2.81257	1.00517	0.964334	1.00517	-1.03699	0.993431	0.852597
UGGT2	100154594	6.71116	7.01499	7.04227	1.23442	1.25798	1.23442	1.25798	0.325684	0.247883
FARP1	---	6.47845	6.59461	6.56061	1.08384	1.0586	1.08384	1.0586	0.806515	0.855961
SLC15A1	397624	2.41071	2.49486	2.23485	1.06006	0.885236	1.06006	-1.12964	0.647026	0.347549
DOCK9	---	7.41583	7.7754	8.0469	1.28304	1.54871	1.28304	1.54871	0.480046	0.22954
LOC100523016	100523016	2.99026	2.871	2.82438	0.920663	0.891388	-1.08617	-1.12185	0.789146	0.666774
TMTC4	100524643	5.6659	5.87749	5.83619	1.15796	1.12528	1.15796	1.12528	0.390032	0.421389
EFNB2	100135673	3.06768	2.88431	2.76052	0.880641	0.808228	-1.13554	-1.23728	0.596213	0.380821
ANKRD10	100154231	5.03175	4.40225	4.10091	0.6464	0.524552	-1.54703	-1.90639	0.268136	0.121082
CUL4A	100517912	6.14997	6.41183	6.46099	1.19903	1.24059	1.19903	1.24059	0.340919	0.231779
SSC.21998	---	3.53542	3.61127	3.26707	1.05399	0.830272	1.05399	-1.20442	0.750718	0.261803
LOC100519511	100519511	3.75685	3.56742	3.30282	0.876952	0.730002	-1.14031	-1.36986	0.594038	0.231779
TBCD	100512127	5.03976	4.82246	5.02515	0.860174	0.989919	-1.16256	-1.01018	0.54504	0.978165
AZI1	---	3.99492	4.05088	3.93726	1.03955	0.960821	1.03955	-1.04078	0.763569	0.732259
LOC100525071	100525071	4.09056	3.4821	3.47249	0.655897	0.651543	-1.52463	-1.53482	0.15407	0.132528
LOC100513814	---	6.09081	5.67875	7.42682	0.751546	2.52451	-1.33059	2.52451	0.773064	0.334711
TIMP2	396988	9.89793	10.0642	10.1261	1.12219	1.17135	1.12219	1.17135	0.702668	0.556933
LOC100517116	100517116	5.28604	6.32483	5.89046	2.05451	1.52037	2.05451	1.52037	0.0841586	0.223062
PRPSAP1	100517776	5.71039	5.98952	5.88898	1.21346	1.13177	1.21346	1.13177	0.660192	0.773342
LOC100521680	100521680	9.71227	9.52406	9.6447	0.877697	0.954244	-1.13935	-1.04795	0.666541	0.885496
LOC100525072	100525072	6.94198	7.48127	7.54603	1.45325	1.51998	1.45325	1.51998	0.353833	0.261851
HN1	450242	6.46284	6.72515	7.23185	1.1994	1.70411	1.1994	1.70411	0.756852	0.355032
LOC100512251	100512251	4.70381	4.55662	4.44195	0.903007	0.834012	-1.10741	-1.19902	0.61508	0.376578
GRIN2C	100515684	3.52454	3.66699	3.37689	1.10378	0.902724	1.10378	-1.10776	0.522839	0.477129
CD300C	100514248	3.07324	2.98615	2.89539	0.941419	0.884021	-1.06223	-1.13119	0.77303	0.500108
SDK2	100518574	3.31464	3.66808	3.63065	1.2776	1.24488	1.2776	1.24488	0.460766	0.462355
LOC100522273	100522273	5.45084	5.26375	6.37259	0.878377	1.89441	-1.13846	1.89441	0.859372	0.319522
WIPI1	100462758	6.63126	7.76192	7.62927	2.18958	1.99724	2.18958	1.99724	0.328406	0.342046
PRKCA	397184	6.28756	6.68882	7.01171	1.32066	1.65193	1.32066	1.65193	0.47587	0.216837
LOC100523919	100523919	3.60165	4.32949	4.5141	1.65616	1.88224	1.65616	1.88224	0.0558121	0.0390381
CACNG1	733677	3.7726	3.55095	3.52107	0.857588	0.840009	-1.16606	-1.19046	0.259797	0.185937
PITPNC1	100233199	6.95761	6.54142	6.49248	0.749404	0.724405	-1.33439	-1.38044	0.480051	0.407557
PECAM1	396941	5.88733	5.62167	5.76162	0.831815	0.916551	-1.20219	-1.09105	0.873003	0.938604
SCN4A	100511715	3.39955	3.34863	3.11253	0.96532	0.819591	-1.03593	-1.22012	0.789918	0.156308
CRHR1	397426	2.92459	2.7697	2.79081	0.898201	0.911439	-1.11334	-1.09717	0.495499	0.512945
LOC100738284	100738284	2.68989	2.66676	2.56965	0.984098	0.920039	-1.01616	-1.08691	0.905703	0.418761
NSF	100624659	6.78442	6.85643	6.7821	1.05118	0.99839	1.05118	-1.00161	0.846476	1
LOC100524336	100524336	3.19028	3.44999	3.06434	1.19724	0.916407	1.19724	-1.09122	0.320782	0.54929
GFAP	396562	3.11317	3.07456	2.93663	0.973593	0.884822	-1.02712	-1.13017	0.833493	0.295871
GJD3	100048959	5.43948	4.98155	5.1898	0.728031	0.841086	-1.37357	-1.18894	0.380528	0.553005
GRN	733645	8.40953	8.70113	8.93996	1.224	1.44436	1.224	1.44436	0.811241	0.602119
PYY	100512433	3.65944	3.40347	3.50094	0.837422	0.895955	-1.19414	-1.11613	0.291309	0.439265
LOC100512070	100512070	6.4311	7.52738	7.86596	2.13803	2.70356	2.13803	2.70356	0.259806	0.145728
NAGS	100048960	3.95711	3.69066	3.44663	0.831364	0.701989	-1.20284	-1.42452	0.513812	0.232189
LOC100513306	100513306	3.2833	3.13327	3.07198	0.901236	0.863749	-1.10959	-1.15774	0.493621	0.334969
BECN1	733576	6.84525	7.48872	7.325	1.56207	1.3945	1.56207	1.3945	0.0647573	0.119821
HCRT	397305	3.58703	3.50037	3.40752	0.9417	0.882998	-1.06191	-1.13251	0.690864	0.39802
KAT2A	100524215	5.97282	6.0574	6.14664	1.06037	1.12803	1.06037	1.12803	0.882619	0.695286
DHX58	100524520	4.44317	4.46211	6.16237	1.01321	3.29253	1.01321	3.29253	0.997439	0.121898
FKBP10	100511038	8.67849	8.98316	9.03624	1.23513	1.28142	1.23513	1.28142	0.588252	0.498778
SSC.1556	---	5.13877	6.2753	6.0246	2.19851	1.84783	2.19851	1.84783	0.206529	0.267036
KRT31	---	2.73603	2.54236	2.688	0.874379	0.967258	-1.14367	-1.03385	0.312967	0.773342
LOC100515166	100515166	3.07249	2.9853	3.07493	0.941354	1.00169	-1.0623	1.00169	0.610385	0.998933
LOC100515339	100515339	4.69553	4.71761	4.45416	1.01542	0.845944	1.01542	-1.18211	0.961394	0.403968
CSF3	396839	2.84731	2.64424	2.5625	0.868698	0.820852	-1.15115	-1.21825	0.410037	0.228162
LOC100516461	100516461	6.40953	7.46477	7.19368	2.07806	1.72207	2.07806	1.72207	0.143838	0.215911
TCAP	100271745	3.62187	3.64889	3.53786	1.0189	0.943432	1.0189	-1.05996	0.893902	0.571843
LOC414413	414413	8.91691	9.30465	9.34996	1.30835	1.35009	1.30835	1.35009	0.444969	0.37009
LOC100523635	100523635	3.10559	2.78253	2.91427	0.799371	0.875802	-1.25098	-1.14181	0.174176	0.34484
LOC100627661	100627661	3.09265	3.08334	3.05612	0.993569	0.974996	-1.00647	-1.02564	0.972526	0.820494
LOC100627849	100627849	4.20167	3.97851	3.84293	0.856685	0.779842	-1.16729	-1.28231	0.54085	0.338951
LOC100523089	100523089	8.72271	8.65264	8.81281	0.952595	1.06444	-1.04976	1.06444	0.667833	0.542809
NGR	100525607	4.06299	4.03322	4.03477	0.979581	0.980628	-1.02084	-1.01975	0.963177	0.955052
LOC100512012	100512012	2.4774	2.49492	2.44853	1.01222	0.980187	1.01222	-1.02021	0.921736	0.833637
EPN3	100512679	2.93737	2.80992	2.76989	0.915447	0.890396	-1.09236	-1.1231	0.58041	0.446889
LOC100737114	100737114	6.31619	6.86742	7.14104	1.46534	1.77136	1.46534	1.77136	0.561037	0.385972
CUEDC1	100511955	6.37629	6.57021	6.36368	1.14387	0.991297	1.14387	-1.00878	0.831181	0.998017
LOC100519272	100519272	6.76053	7.23044	7.06721	1.38502	1.23686	1.38502	1.23686	0.36736	0.477129
MIR21	100316568	8.17318	6.49198	6.29185	0.311823	0.271434	-3.20695	-3.68413	0.178242	0.128767
LOC100512308	100512308	4.6129	4.61203	4.67166	0.999396	1.04157	-1.0006	1.04157	1	0.877667
DHRS11	100513307	6.5976	6.86072	6.84013	1.20007	1.18306	1.20007	1.18306	0.789918	0.79082
ACACA	397324	6.05737	5.76461	6.09887	0.816339	1.02918	-1.22498	1.02918	0.429036	0.913509
CCL3L1	494459	4.23519	2.97892	3.04016	0.418624	0.436777	-2.38878	-2.2895	0.105837	0.109152
LOC100516039	100516039	4.42771	3.40671	3.53139	0.492772	0.537253	-2.02934	-1.86132	0.0420699	0.0605876
CCL14	100516223	2.41244	2.28362	2.34292	0.914577	0.952957	-1.0934	-1.04937	0.589841	0.770862
SLFN14	100625890	2.24782	2.21381	2.22031	0.976704	0.981115	-1.02385	-1.01925	0.871591	0.885748
SLFN11	100626758	7.9291	7.19829	8.56088	0.602564	1.54948	-1.65958	1.54948	0.0949892	0.12303
LOC100628008	100628008	4.90019	4.71463	4.83246	0.879308	0.954137	-1.13726	-1.04807	0.621074	0.862462
LOC100049650	100049650	4.99188	6.15989	8.24547	2.24701	9.53731	2.24701	9.53731	0.640743	0.224409
C12H17orf75	100499565	5.68924	5.72912	6.27298	1.02803	1.49873	1.02803	1.49873	0.925293	0.125013
LOC100522515	100522515	5.6605	5.93367	5.74103	1.20845	1.05741	1.20845	1.05741	0.596681	0.886896
LOC100524339	100524339	5.61224	5.46794	5.33672	0.90482	0.826157	-1.10519	-1.21042	0.569448	0.294581
LGALS9	396972	4.41541	3.76216	5.95687	0.635845	2.91088	-1.57271	2.91088	0.139861	0.0235015
PIGS	100625362	5.46104	6.10047	6.35049	1.55771	1.85247	1.55771	1.85247	0.263563	0.132741
LOC100513044	100513044	6.01618	5.72775	5.85889	0.818797	0.896707	-1.2213	-1.11519	0.215742	0.419129
RAB34	100144491	6.12786	6.34709	6.12786	1.16411	1	1.16411	1	0.510948	1
CPD	100517495	8.13377	7.85626	8.04618	0.82501	0.941091	-1.21211	-1.0626	0.474626	0.816276
LOC100625845	100625845	5.28726	5.95281	6.00018	1.58617	1.63912	1.58617	1.63912	0.421877	0.361971
HIC1	100525779	5.11413	5.23541	4.97542	1.0877	0.908332	1.0877	-1.10092	0.598227	0.516075
LOC100513375	100513375	6.47434	5.95171	6.09407	0.696102	0.768295	-1.43657	-1.30158	0.305891	0.394801
LOC100625664	100625767	2.21648	1.78111	1.91427	0.739507	0.811009	-1.35225	-1.23303	0.420914	0.509761
LOC100514318	100514318	2.54657	2.68088	2.42903	1.09757	0.921755	1.09757	-1.08489	0.651398	0.669142
LOC100511224	100511224	3.39723	3.39075	3.27294	0.995515	0.917454	-1.00451	-1.08997	0.988424	0.472871
SPAG7	100511958	5.3247	5.83141	5.67685	1.42081	1.27647	1.42081	1.27647	0.0405082	0.0907199
LOC100515236	100515236	3.00493	3.0359	3.12523	1.0217	1.08696	1.0217	1.08696	0.922676	0.581896
VMO1	100512921	3.007	3.0228	2.95584	1.01101	0.965165	1.01101	-1.03609	0.99197	0.934883
ZMYND15	100513818	2.94615	2.92103	2.75896	0.982744	0.878319	-1.01756	-1.13854	0.946354	0.445854
GABARAP	100462752	9.83038	10.1642	10.0642	1.26033	1.17594	1.26033	1.17594	0.212284	0.320938
LOC100739379	100739379	2.94819	2.82387	2.7998	0.917436	0.902253	-1.08999	-1.10834	0.6168	0.517051
MIR324	100498750	6.25745	6.00274	5.87227	0.838152	0.765682	-1.1931	-1.30602	0.45916	0.259683
TP53	397276	5.64081	5.93042	5.91963	1.2223	1.2132	1.2223	1.2132	0.444969	0.421599
CNTROB	100626956	3.74808	3.6873	3.65866	0.958746	0.939905	-1.04303	-1.06394	0.806401	0.67552
SSC.83217	100512495	3.45232	3.05431	2.99076	0.758907	0.726204	-1.31769	-1.37702	0.341187	0.238718
LOC100523138	100523138	4.57251	4.39004	4.36806	0.881193	0.867868	-1.13482	-1.15225	0.429232	0.354839
LOC100522758	100522758	6.33443	6.52453	6.36488	1.14084	1.02133	1.14084	1.02133	0.7787	0.972069
GUCY2D	---	3.72631	3.67079	3.69436	0.962253	0.978097	-1.03923	-1.02239	0.84724	0.9085
ALOX15B	100525835	3.78359	3.54381	3.7678	0.846872	0.98911	-1.18082	-1.01101	0.507797	0.974873
WDR16	100516337	3.03964	3.06185	3.02697	1.01552	0.991258	1.01552	-1.00882	0.941597	0.962254
LOC100519388	100519388	5.00231	5.32985	5.21779	1.25487	1.16109	1.25487	1.16109	0.375193	0.482327
LOC100624731	100624731	2.13219	2.13219	2.02288	1	0.92703	1	-1.07871	1	0.53243
COX10	100521863	3.44017	3.90965	3.93601	1.38461	1.41014	1.38461	1.41014	0.480046	0.426253
LOC100524396	100524396	4.53859	5.1008	5.3553	1.47653	1.76139	1.47653	1.76139	0.0428514	0.0235015
FAM83G	---	4.34168	4.04964	3.99121	0.816749	0.784329	-1.22437	-1.27497	0.457591	0.357724
ARHGAP23	100514368	5.91308	5.53912	6.02064	0.771661	1.07741	-1.29591	1.07741	0.300529	0.722324
LOC100522272	100522272	6.54791	6.33732	6.35016	0.864183	0.871907	-1.15716	-1.14691	0.447585	0.431196
LOC100739377	100739377	4.01038	3.94928	3.98145	0.958528	0.980142	-1.04327	-1.02026	0.684859	0.850209
RNF213	100513619	6.8074	6.1134	8.03297	0.618141	2.33849	-1.61775	2.33849	0.555342	0.311603
ACOX1	100113422	8.93603	9.08449	9.07128	1.10838	1.09828	1.10838	1.09828	0.408927	0.397522
LOC100515164	100515164	6.1205	6.46822	6.49825	1.27255	1.29931	1.27255	1.29931	0.259806	0.198779
TTYH2	100516219	5.8234	6.78351	6.74465	1.94546	1.89376	1.94546	1.89376	0.278848	0.258894
SSTR2	497059	2.73151	2.50126	2.5695	0.852486	0.893775	-1.17304	-1.11885	0.45036	0.539883
IRK1	397293	6.55549	6.81885	7.34311	1.20027	1.72623	1.20027	1.72623	0.697399	0.255631
PRKAR1A	397091	8.55905	8.51706	8.41026	0.971311	0.902009	-1.02954	-1.10864	0.758902	0.273197
AMZ2	100626953	6.18431	7.07783	6.80752	1.8577	1.5403	1.8577	1.5403	0.141064	0.231779
CEP112	100523204	5.39586	5.00137	5.39819	0.760757	1.00162	-1.31448	1.00162	0.171216	1
HELZ	100524104	7.42422	6.98229	7.27892	0.736153	0.904192	-1.35841	-1.10596	0.355981	0.718669
LOC100511153	100511153	3.29287	3.24058	3.16542	0.964401	0.915447	-1.03691	-1.09236	0.944118	0.805341
DCAF7	100514182	7.42355	7.57031	7.65346	1.10708	1.17276	1.10708	1.17276	0.458339	0.243242
MRC2	100516106	7.4923	7.54532	7.66574	1.03743	1.12774	1.03743	1.12774	0.972526	0.853614
ITGB3	397063	6.92053	5.37592	6.52983	0.342789	0.762762	-2.91725	-1.31103	0.038898	0.421389
LOC100519512	100519512	4.28261	4.31901	3.98966	1.02555	0.816228	1.02555	-1.22515	0.963177	0.518957
TTN	---	2.25468	2.37768	2.25314	1.089	0.998937	1.089	-1.00106	0.687687	1
FAM187A	---	2.88515	2.89589	2.71316	1.00747	0.887612	1.00747	-1.12662	0.947804	0.179696
LOC100514069	100514069	3.37423	3.26555	3.21192	0.927436	0.893592	-1.07824	-1.11908	0.549791	0.376578
RAMP2	397155	4.80656	4.52552	4.26597	0.822995	0.687491	-1.21507	-1.45456	0.773712	0.523222
CCR10	733623	3.35018	3.44542	3.44018	1.06824	1.06437	1.06824	1.06437	0.584428	0.574189
LOC100518929	100518929	8.73282	9.11119	9.23365	1.29987	1.41502	1.29987	1.41502	0.288119	0.162039
JUP	397592	7.90113	8.4165	8.46743	1.42937	1.48073	1.42937	1.48073	0.172839	0.128887
LEPREL4	100526242	5.42396	6.30007	6.10723	1.83542	1.60578	1.83542	1.60578	0.100193	0.153863
LOC100516107	100625821	3.69472	3.66234	3.55141	0.97781	0.905443	-1.02269	-1.10443	0.892151	0.43835
LOC100516641	100516641	4.0083	4.26588	4.34299	1.19547	1.26111	1.19547	1.26111	0.677565	0.547257
NFE2L1	100738705	9.05483	8.71601	9.02837	0.790687	0.981826	-1.26472	-1.01851	0.354414	0.946141
LOC100522341	100522341	3.29934	3.31476	3.34891	1.01074	1.03496	1.01074	1.03496	0.987271	0.914823
ABCC3	100513231	5.41651	5.59882	6.21362	1.1347	1.73762	1.1347	1.73762	0.581713	0.0722879
LOC100625662	100625662	5.19088	5.18931	5.47352	0.998914	1.21642	-1.00109	1.21642	1	0.495427
LOC100522894	100522894	4.24676	4.10819	4.04337	0.908414	0.868507	-1.10082	-1.1514	0.541456	0.374638
ORF	---	5.3459	6.29789	6.78282	1.93454	2.70743	1.93454	2.70743	0.412541	0.208194
EPX	100514365	2.97846	2.82731	2.95031	0.900533	0.980678	-1.11045	-1.0197	0.525566	0.914823
LOC100515097	100515097	7.82084	8.68577	8.48876	1.82125	1.58878	1.82125	1.58878	0.0407438	0.0749016
LOC100517305	100517305	3.04438	2.8282	2.77571	0.860844	0.830084	-1.16165	-1.2047	0.536419	0.426564
TEX14	100737915	10.5251	9.86752	9.73137	0.633929	0.576839	-1.57746	-1.73359	0.276671	0.180896
TRIM37	100518931	6.55318	6.61235	7.07535	1.04187	1.43611	1.04187	1.43611	0.942467	0.369885
LOC100519562	100519562	7.59148	7.6837	7.45508	1.06601	0.909785	1.06601	-1.09916	0.874315	0.776396
LOC100520097	100520097	5.05237	5.29671	5.48457	1.18456	1.34929	1.18456	1.34929	0.469811	0.21663
MYO19	---	4.7948	4.89272	4.77362	1.07023	0.985424	1.07023	-1.01479	0.910349	0.985164
LOC100737416	100737416	6.94191	6.88225	7.14028	0.95949	1.1474	-1.04222	1.1474	0.744314	0.276075
AP2B1	100620457	8.52889	8.62491	8.69878	1.06882	1.12497	1.06882	1.12497	0.588514	0.355561
CCL8	100302703	6.01358	2.82703	2.71395	0.109837	0.101557	-9.10436	-9.84667	0.00990916	0.00285503
CCL2	397422	11.2118	9.23749	10.675	0.254494	0.689284	-3.92936	-1.45078	0.0407438	0.404391
RHBDL3	---	3.27004	3.21926	3.12628	0.965415	0.905157	-1.03582	-1.10478	0.78014	0.395269
SUZ12	100294712	7.9092	7.72525	7.74621	0.880286	0.893166	-1.13599	-1.11961	0.793935	0.80209
LOC100512558	100625164	2.71674	2.63223	2.59419	0.943108	0.918564	-1.06032	-1.08866	0.57294	0.407557
LOC100514795	100514795	8.59158	9.48825	9.30393	1.86176	1.63847	1.86176	1.63847	0.348097	0.397369
LOC100518752	100518752	6.23164	6.20522	6.15792	0.981849	0.950184	-1.01849	-1.05243	0.989503	0.934936
LOC100515168	100515168	2.8724	2.8905	2.76524	1.01263	0.928411	1.01263	-1.07711	0.908185	0.385526
PHF12	100515341	6.28265	6.01961	6.09088	0.833332	0.875532	-1.2	-1.14216	0.467135	0.543589
MYO18A	100739141	5.38019	5.60564	6.03465	1.16914	1.57403	1.16914	1.57403	0.371334	0.0474721
LOC100739265	100739265	5.66116	5.62319	5.62717	0.974024	0.976714	-1.02667	-1.02384	0.927762	0.922194
TUSC5	100126201	3.08712	3.07153	2.9065	0.989249	0.882322	-1.01087	-1.13337	0.959977	0.370858
LOC100521580	100521580	3.51049	3.68245	3.06635	1.12658	0.735022	1.12658	-1.3605	0.616251	0.227766
RNMTL1	100522640	4.55649	4.59009	4.527	1.02356	0.979765	1.02356	-1.02065	0.846593	0.851127
LOC100511223	100625930	5.41743	5.65364	6.05833	1.1779	1.55931	1.1779	1.55931	0.31628	0.0438057
TRPV1	---	2.63087	2.51611	2.38804	0.923534	0.845085	-1.0828	-1.18331	0.671725	0.370473
LOC100515576	100515576	8.19266	8.6692	8.43701	1.3914	1.18456	1.3914	1.18456	0.0420699	0.178563
MYBBP1A	100520635	6.37623	6.36555	6.28144	0.992621	0.936405	-1.00743	-1.06791	0.995512	0.829608
XAF1	---	4.76553	4.40602	6.39399	0.77943	3.09183	-1.28299	3.09183	0.582128	0.0681617
LOC100521819	100521819	5.06917	5.6525	5.86251	1.4983	1.73308	1.4983	1.73308	0.507693	0.36945
WSCD1	100737379	3.26397	3.27464	3.24319	1.00742	0.985695	1.00742	-1.01451	0.970195	0.913072
ENO3	692156	5.64084	7.24508	6.78513	3.04035	2.21037	3.04035	2.21037	0.149231	0.231779
LOC100512310	100512310	6.94161	7.11486	7.07613	1.1276	1.09773	1.1276	1.09773	0.387852	0.430792
SR-PSOX	396735	7.63443	5.83713	6.76085	0.287713	0.545794	-3.47568	-1.83219	0.259667	0.498391
LOC100736899	100736899	4.44531	4.47697	4.0799	1.02219	0.776243	1.02219	-1.28826	0.947804	0.294581
GPS2	100518514	7.30023	7.72787	7.43161	1.34502	1.09534	1.34502	1.09534	0.124188	0.522446
LOC100625193	100625193	4.0581	4.10128	4.1214	1.03038	1.04485	1.03038	1.04485	0.886984	0.79624
LOC100522571	100522571	4.78657	3.68924	3.70939	0.467381	0.473953	-2.13958	-2.10991	0.0346365	0.0411426
KDM6B	---	4.25846	4.10882	3.9889	0.901473	0.829574	-1.1093	-1.20544	0.700318	0.456255
LOC100620745	100620745	3.06849	3.23011	2.80517	1.11854	0.833167	1.11854	-1.20024	0.630647	0.421184
LOC100621152	100621152	4.2026	3.81962	3.96971	0.76685	0.85093	-1.30404	-1.17518	0.423289	0.562374
LOC396903	100621981	8.12685	7.86281	7.75523	0.832753	0.772917	-1.20084	-1.2938	0.664803	0.504329
PIK3R5	396851	3.16838	3.38361	3.00883	1.16089	0.895305	1.16089	-1.11694	0.525902	0.60627
MYH1	100125538	3.02224	3.01476	3.11325	0.99483	1.06511	-1.0052	1.06511	0.991896	0.706896
LOC100517855	100517855	5.41092	5.2657	5.29782	0.904239	0.924598	-1.1059	-1.08155	0.572992	0.635285
ELAC2	100520804	4.88895	4.63055	4.39306	0.836017	0.709126	-1.19615	-1.41019	0.688225	0.421184
LOC100625836	100625836	3.11929	3.1607	2.7813	1.02912	0.791143	1.02912	-1.26399	0.867508	0.159306
TRPV2	100523638	3.39468	3.32315	3.17602	0.951631	0.859362	-1.05083	-1.16365	0.797738	0.394801
LOC100525483	100525483	3.35932	3.24107	3.13001	0.9213	0.853042	-1.08542	-1.17227	0.797386	0.553005
LOC100517188	100624013	2.7467	2.58203	2.48653	0.892133	0.834994	-1.12091	-1.19761	0.466329	0.249908
RFTN1	100155924	7.11735	6.91131	6.61142	0.866912	0.704203	-1.15352	-1.42004	0.899777	0.67713
SATB1	---	2.74305	2.7889	2.61909	1.03229	0.917662	1.03229	-1.08973	0.781566	0.413724
LOC396710	396710	6.58547	7.40608	7.74649	1.76615	2.23615	1.76615	2.23615	0.554126	0.398989
OXSM	---	5.6556	6.25755	6.20845	1.51776	1.46698	1.51776	1.46698	0.189556	0.194867
LOC100524044	100524044	6.91862	5.4399	5.97053	0.358806	0.518318	-2.78702	-1.92932	0.160273	0.288139
RBMS3	100739397	7.99267	8.35359	8.02062	1.28424	1.01956	1.28424	1.01956	0.830754	0.995505
LOC100513756	100513756	5.67554	5.27331	6.17186	0.75669	1.41062	-1.32155	1.41062	0.577789	0.467707
MYD88	---	7.42856	7.79432	7.69065	1.28856	1.19922	1.28856	1.19922	0.446149	0.525851
OXSR1	397618	7.20155	7.1958	7.29559	0.996026	1.06736	-1.00399	1.06736	0.99921	0.764121
WDR48	100518629	7.40663	7.79736	7.95817	1.31105	1.46565	1.31105	1.46565	0.113417	0.0515892
TRAK1	---	3.83912	3.92381	3.75769	1.06046	0.945121	1.06046	-1.05807	0.665406	0.650103
NKTR	100523331	6.59672	6.91455	6.84381	1.24645	1.18681	1.24645	1.18681	0.576271	0.639402
LOC100523140	100523140	5.91468	6.64314	6.32812	1.65687	1.33186	1.65687	1.33186	0.273439	0.455328
LOC100523695	100523695	3.07951	3.04973	2.83781	0.979567	0.845748	-1.02086	-1.18239	0.883127	0.188461
ABHD5	497624	5.47934	5.12081	5.01425	0.779958	0.724424	-1.28212	-1.38041	0.55933	0.431038
LOC100738172	100738172	5.66826	5.95861	6.5147	1.22294	1.79807	1.22294	1.79807	0.918441	0.674325
NDUFAF3	100156018	5.92178	6.9835	6.8893	2.08742	1.95549	2.08742	1.95549	0.0162712	0.0235015
LOC100512072	100512072	5.55517	6.33661	6.03062	1.71885	1.39035	1.71885	1.39035	0.0606099	0.167306
APEH	396961	5.16902	5.88475	5.96598	1.64232	1.73744	1.64232	1.73744	0.145207	0.101473
RAB1A	595116	5.16957	5.36393	5.36608	1.14421	1.14592	1.14421	1.14592	0.545408	0.50839
RBM5	100515237	7.7297	8.34603	8.44026	1.53297	1.63644	1.53297	1.63644	0.168503	0.116145
SEMA3F	100153225	5.96531	4.9456	4.90343	0.493215	0.479009	-2.02751	-2.08764	0.467135	0.417041
GNAI2	100144419	9.76217	9.94199	9.93064	1.13274	1.12387	1.13274	1.12387	0.326464	0.311603
LOC100154429	100154429	2.9685	3.12427	3.06952	1.11402	1.07253	1.11402	1.07253	0.546209	0.677039
ALAS1	100307125	6.32382	6.59103	6.468	1.20348	1.10511	1.20348	1.10511	0.259255	0.457858
TLR9	397007	3.60004	3.36541	2.99005	0.8499	0.6552	-1.17661	-1.52625	0.563088	0.180896
NISCH	---	5.80481	5.99264	5.929	1.13905	1.0899	1.13905	1.0899	0.525902	0.649623
GLT8D1	100158029	5.96635	6.79898	6.52818	1.78093	1.47614	1.78093	1.47614	0.317185	0.427865
LOC100514491	100514491	6.87062	6.90505	7.51878	1.02415	1.56717	1.02415	1.56717	0.956245	0.167306
LOC100515579	100515579	6.18531	6.91598	6.85167	1.6594	1.58706	1.6594	1.58706	0.0884648	0.101274
PXK	100515860	8.68949	9.18762	9.24732	1.41239	1.47205	1.41239	1.47205	0.301928	0.223619
ARL6IP5	595127	9.14533	9.22387	9.38105	1.05594	1.17749	1.05594	1.17749	0.701451	0.260539
TMF1	---	7.26369	7.17415	7.06369	0.939819	0.87055	-1.06403	-1.1487	0.720184	0.405795
MITF	414902	5.21926	5.27126	5.21327	1.0367	0.995856	1.0367	-1.00416	0.976416	1
BHLHE40	100514873	9.40738	9.77437	9.85948	1.28966	1.36802	1.28966	1.36802	0.269293	0.171181
ARL8B	100515580	8.5114	8.60865	8.46188	1.06973	0.966255	1.06973	-1.03492	0.62852	0.805567
MTMR14	100157480	6.96219	6.85266	6.85257	0.926891	0.926833	-1.07888	-1.07894	0.589878	0.557134
ARPC4	100155875	7.95392	7.91592	7.93194	0.974004	0.984882	-1.02669	-1.01535	0.87874	0.92505
FANCD2	100522343	5.91358	6.16793	6.52411	1.1928	1.52682	1.1928	1.52682	0.903417	0.694396
LOC100739306	100739306	6.14937	5.88475	5.88993	0.832418	0.835409	-1.20132	-1.19702	0.453347	0.424347
GHRL	396728	3.94616	3.76052	3.69515	0.87926	0.840313	-1.13732	-1.19003	0.501978	0.364437
ATG7	100462749	5.78478	5.97847	5.84771	1.14369	1.04459	1.14369	1.04459	0.447168	0.792076
PPARD	397671	5.67119	4.39817	3.66925	0.413792	0.249664	-2.41668	-4.00539	0.0520061	0.0235015
H1FOO	100512738	3.33982	3.14265	3.30496	0.872256	0.976125	-1.14645	-1.02446	0.477737	0.90624
LOC100154545	100154545	3.72702	2.58361	2.4524	0.452688	0.413332	-2.20903	-2.41936	0.0282106	0.0235015
HDAC11	---	4.20938	4.24902	4.0761	1.02786	0.911755	1.02786	-1.09679	0.917494	0.619364
LOC100738595	100738595	9.2038	9.75252	9.66018	1.46279	1.3721	1.46279	1.3721	0.418632	0.442361
RPN1	397606	8.76989	8.75546	8.71163	0.990052	0.960423	-1.01005	-1.04121	0.9612	0.748469
LOC100517496	100624684	3.88239	3.85962	3.83904	0.984335	0.970394	-1.01591	-1.03051	0.937062	0.836251
LOC100152107	100152107	8.00472	7.76181	7.7999	0.845044	0.867652	-1.18337	-1.15254	0.602916	0.637604
LOC100153698	100153698	4.58783	5.2064	4.98942	1.53536	1.32096	1.53536	1.32096	0.427971	0.543589
LOC100522278	100522278	9.74952	9.27425	9.28294	0.71933	0.723679	-1.39018	-1.38183	0.0547102	0.0585356
ANAPC13	100415776	7.88384	8.59525	8.3466	1.6374	1.37818	1.6374	1.37818	0.0268357	0.0583932
PCCB	100158147	7.36291	8.04242	7.67421	1.60159	1.24082	1.60159	1.24082	0.187645	0.449426
LOC100512499	100512499	3.3369	3.34886	3.1682	1.00832	0.889644	1.00832	-1.12405	0.953101	0.234453
CLSTN2	100157330	3.1235	2.9569	2.89446	0.890943	0.853201	-1.12241	-1.17206	0.498704	0.354823
TRIM42	100154919	2.72188	2.79116	2.55868	1.04919	0.893042	1.04919	-1.11977	0.647438	0.29396
ACPL2	---	4.31312	3.75161	3.91136	0.677594	0.756937	-1.47581	-1.32111	0.262073	0.366983
ZBTB38	100337656	7.07499	6.83415	6.99066	0.84625	0.943226	-1.18168	-1.06019	0.444969	0.773101
RNF7	100514874	7.20203	7.76418	7.63646	1.47646	1.35138	1.47646	1.35138	0.027147	0.0438057
LOC100519976	100519976	6.80962	7.64316	7.70192	1.78205	1.85613	1.78205	1.85613	0.430195	0.371242
HPS3	100049673	6.12285	5.84762	6.15869	0.826318	1.02515	-1.21019	1.02515	0.248075	0.869233
MME	100511536	2.6814	2.35489	2.64541	0.797462	0.975362	-1.25398	-1.02526	0.0708153	0.788449
IFT80	100515627	4.86859	4.96044	5.10312	1.06573	1.17652	1.06573	1.17652	0.870456	0.587145
PRKCI	100174945	6.92344	7.14763	7.1624	1.16812	1.18014	1.16812	1.18014	0.288853	0.22954
NAALADL2	100522279	6.60409	6.13007	6.15099	0.719956	0.730472	-1.38897	-1.36898	0.682303	0.669622
LOC100523751	100523751	5.80818	5.96258	5.92703	1.11296	1.08587	1.11296	1.08587	0.696872	0.752241
LOC100525539	100525539	8.9487	9.02261	8.85908	1.05256	0.939767	1.05256	-1.06409	0.750459	0.666834
LOC100626360	100624673	7.88756	7.58951	7.63028	0.813347	0.836661	-1.22949	-1.19523	0.470465	0.485345
KLHL24	100513048	7.02322	7.83537	7.90232	1.75583	1.83922	1.75583	1.83922	0.453719	0.390021
LOC100153318	100153318	3.12662	3.09367	3.09918	0.97742	0.981162	-1.0231	-1.0192	0.889702	0.89665
LOC100519924	100519924	2.58655	2.64882	2.51055	1.04411	0.948684	1.04411	-1.05409	0.743076	0.652822
LOC100522036	100522036	2.41942	2.3883	2.42257	0.978661	1.00219	-1.0218	1.00219	0.831661	0.991617
APOD	397664	2.31108	2.28674	2.1254	0.98327	0.879238	-1.01701	-1.13735	0.929968	0.368667
DLG1	100157729	8.14014	7.98895	8.21676	0.90051	1.05455	-1.11048	1.05455	0.54504	0.752411
NCBP2	100156513	6.44574	6.68929	6.60439	1.1839	1.11625	1.1839	1.11625	0.511175	0.638586
LOC100518582	100518582	6.27248	6.43305	6.139	1.11773	0.911625	1.11773	-1.09694	0.687008	0.718669
LOC100519217	100519217	4.10747	4.6002	4.4227	1.40711	1.24421	1.40711	1.24421	0.340919	0.466539
LOC100520459	100520459	4.09743	3.80941	4.98053	0.819021	1.84433	-1.22097	1.84433	0.291965	0.0326506
CD86	397441	7.64003	8.97611	8.9593	2.52464	2.4954	2.52464	2.4954	0.101936	0.0963577
B4GALT4	397380	4.36958	4.68379	5.49432	1.24333	2.18063	1.24333	2.18063	0.386927	0.0353658
NAA50	100513438	8.15786	8.05191	7.90352	0.929192	0.838375	-1.0762	-1.19278	0.816149	0.50574
UBE2B	100513527	7.23917	7.39979	7.34055	1.11777	1.0728	1.11777	1.0728	0.576271	0.710689
LOC100518152	100518152	7.647	8.05481	8.32395	1.32667	1.59876	1.32667	1.59876	0.259797	0.0888726
LOC100520806	100520806	6.31299	6.33062	6.49193	1.01229	1.13205	1.01229	1.13205	0.982788	0.627474
ZBTB11	100521154	6.17482	5.81766	6.00143	0.780698	0.886756	-1.28091	-1.12771	0.397678	0.612428
NIT2	100625406	5.64059	6.3674	5.86272	1.65498	1.16645	1.65498	1.16645	0.116297	0.514767
CLDND1	100154619	8.5423	9.0046	8.73371	1.37774	1.14188	1.37774	1.14188	0.0848713	0.362465
PROS1	397388	5.98104	6.43727	6.20425	1.37195	1.16733	1.37195	1.16733	0.755196	0.883142
VGLL3	100233225	9.3644	9.91537	9.72486	1.46508	1.28384	1.46508	1.28384	0.665544	0.77222
GBE1	100156209	7.74626	7.16215	7.24792	0.667058	0.707921	-1.49912	-1.41259	0.482534	0.503387
ROBO1	100517310	7.26709	8.02081	8.627	1.68613	2.56668	1.68613	2.56668	0.22124	0.0605876
LOC100152428	100152428	4.91001	4.14215	5.14063	0.587289	1.17334	-1.70274	1.17334	0.20784	0.631048
BTG3	100048957	6.83817	5.91476	6.13011	0.527262	0.612143	-1.89659	-1.6336	0.0346365	0.0666318
LOC100736918	100736918	7.26669	7.92393	8.00907	1.57707	1.67294	1.57707	1.67294	0.447168	0.369885
APP	397663	10.0728	10.0861	10.2208	1.00927	1.10802	1.00927	1.10802	1	0.857326
ADAMTS1	100738012	5.77397	5.51092	5.60448	0.833322	0.889157	-1.20002	-1.12466	0.873003	0.91173
SYNJ1	100525664	5.5044	5.22665	5.43263	0.824877	0.951473	-1.2123	-1.051	0.429036	0.829058
SLC5A3	100337666	5.76236	3.6118	4.20147	0.225224	0.33894	-4.44002	-2.95037	0.0282106	0.0555304
LOC100511159	100511159	6.07898	7.09556	6.73471	2.02312	1.57542	2.02312	1.57542	0.0282106	0.0720657
DOPEY2	100513179	5.67648	5.24497	5.69656	0.741484	1.01401	-1.34865	1.01401	0.490565	0.983453
MORC3	100513379	5.68374	5.92647	6.24909	1.18323	1.47974	1.18323	1.47974	0.525222	0.182966
LOC100153272	100153272	4.52014	4.29006	4.17172	0.852585	0.785443	-1.1729	-1.27317	0.561037	0.380821
LOC100738307	100738307	5.32736	5.4458	5.59495	1.08556	1.20379	1.08556	1.20379	0.751569	0.437603
ETS2	100154449	5.95561	4.79843	5.06898	0.448388	0.540876	-2.23021	-1.84885	0.21817	0.287022
MX2	396893	4.53278	4.47843	8.11804	0.963027	12.0025	-1.03839	12.0025	0.986264	0.0655418
MX1	397128	7.12199	7.53851	9.51537	1.3347	5.25388	1.3347	5.25388	0.824894	0.198149
EAF1	733645	6.59763	6.81805	6.85406	1.16507	1.19452	1.16507	1.19452	0.636005	0.545221
HACL1	100518218	4.73322	4.97819	5.13371	1.18507	1.31995	1.18507	1.31995	0.767866	0.577093
LOC780417	780417	6.513	6.9315	6.8365	1.33654	1.25136	1.33654	1.25136	0.470465	0.526121
NGLY1	100522951	6.34679	7.61239	7.31477	2.40427	1.95609	2.40427	1.95609	0.207773	0.276755
MYRIP	100156583	3.02626	2.9891	2.86887	0.974567	0.896644	-1.0261	-1.11527	0.929553	0.57568
CCK	397468	3.67632	3.63216	3.42754	0.969857	0.841611	-1.03108	-1.1882	0.830825	0.215911
SEC22C	100155377	5.94772	5.98605	6.16583	1.02692	1.16321	1.02692	1.16321	0.803074	0.172853
CCDC13	100153739	3.01779	3.02398	2.90408	1.00431	0.92421	1.00431	-1.082	1	0.775707
ANO10	100511155	7.16706	7.26854	7.23886	1.07287	1.05102	1.07287	1.05102	0.525566	0.623908
EXOSC7	100511347	7.66435	7.65715	7.71964	0.995021	1.03906	-1.005	1.03906	0.991161	0.817955
LZTFL1	100152547	7.38099	8.06798	7.67727	1.60992	1.22797	1.60992	1.22797	0.069786	0.303573
LOC100516109	100516109	4.91738	7.28055	6.7655	5.14499	3.60031	5.14499	3.60031	0.0160888	0.0242321
LOC100737041	100737041	2.89059	2.8898	2.97907	0.999453	1.06325	-1.00055	1.06325	1	0.656597
PR39	396871	3.25921	3.09709	2.99953	0.893712	0.835278	-1.11893	-1.19721	0.530544	0.326346
LOC100156879	100156879	6.89066	7.50361	7.28605	1.52938	1.31529	1.52938	1.31529	0.103925	0.216701
DALRD3	100525127	7.11475	7.82782	7.48436	1.6393	1.29201	1.6393	1.29201	0.248092	0.462355
USP19	100187735	5.55193	5.78838	5.88783	1.17809	1.26217	1.17809	1.26217	0.607605	0.445854
LAMB2	---	6.60124	6.07122	6.28216	0.692544	0.801579	-1.44395	-1.24754	0.687293	0.805341
LOC100511718	100511718	4.10224	3.93811	3.75784	0.892468	0.787635	-1.12049	-1.26962	0.509733	0.199019
UBA7	100512631	4.84298	5.16461	6.35734	1.24975	2.85673	1.24975	2.85673	0.636005	0.0811887
LOC100517004	100517004	4.64226	5.14419	5.44141	1.4161	1.74007	1.4161	1.74007	0.215939	0.0773083
CACNA2D2	100517557	3.95296	3.74604	3.90342	0.866383	0.966241	-1.15422	-1.03494	0.278848	0.764121
MAPKAPK3	100233192	6.92183	6.98358	6.98735	1.04373	1.04646	1.04373	1.04646	0.665646	0.613152
MANF	100505460	7.33562	7.19155	6.93783	0.904966	0.759024	-1.10501	-1.31748	0.755011	0.373514
BAP1	100154798	6.10707	6.14484	6.22314	1.02652	1.08378	1.02652	1.08378	0.895365	0.579213
SPCS1	100135675	6.8512	7.58849	7.44298	1.66703	1.5071	1.66703	1.5071	0.0540575	0.0887237
GNL3	100155235	7.39876	7.2797	6.96381	0.920785	0.739716	-1.08603	-1.35187	0.900185	0.528343
LOC100155215	100155215	2.28539	2.51922	2.45431	1.17595	1.12421	1.17595	1.12421	0.315499	0.404391
LOC100152812	---	5.99788	5.40909	5.52575	0.664898	0.720896	-1.50399	-1.38716	0.380734	0.418065
FLNB	414394	7.28264	7.11206	7.8235	0.888485	1.45484	-1.12551	1.45484	0.738271	0.287532
ACOX2	100516877	6.03532	6.18872	6.16464	1.11219	1.09378	1.11219	1.09378	0.65646	0.687541
FAM107A	100516512	3.4759	3.28125	3.26304	0.873785	0.862827	-1.14445	-1.15898	0.660185	0.595446
FEZF2	100622205	2.87788	2.92862	2.90511	1.0358	1.01905	1.0358	1.01905	0.769709	0.876538
SUCLG2	397026	9.27526	9.32386	9.32868	1.03426	1.03772	1.03426	1.03772	0.883417	0.849213
C3ORF64	---	7.52211	7.35489	7.72996	0.890556	1.15497	-1.12289	1.15497	0.604947	0.493787
FRMD4B	100524460	2.54924	2.36324	2.23364	0.879037	0.803513	-1.13761	-1.24453	0.496666	0.258894
LOC100525891	100525891	7.78521	7.72619	7.45185	0.959916	0.793685	-1.04176	-1.25995	0.898649	0.371156
LOC100526249	100526249	6.30302	5.95628	6.09743	0.786359	0.867186	-1.27168	-1.15315	0.471487	0.629542
SUMF1	100514188	7.10158	7.13743	6.97889	1.02516	0.918477	1.02516	-1.08876	0.953152	0.755207
LOC100738285	100738285	7.13136	6.97058	7.21252	0.894542	1.05787	-1.11789	1.05787	0.328696	0.542674
CAMK1	100156272	4.68741	4.46177	4.85397	0.855215	1.12238	-1.1693	1.12238	0.403381	0.46211
TADA3	100157464	5.5934	6.92113	6.5774	2.51007	1.97794	2.51007	1.97794	0.0150164	0.0249342
RPUSD3	100153857	5.26383	6.26788	6.41743	2.00562	2.22469	2.00562	2.22469	0.0282106	0.0235015
TATDN2	100523281	5.73793	5.23737	5.1364	0.706831	0.659054	-1.41477	-1.51733	0.408638	0.282355
LOC100523467	100523467	4.72888	4.52351	4.26664	0.867313	0.725857	-1.15299	-1.37768	0.263493	0.0482231
MIR885	100498720	2.69544	2.36472	2.44097	0.795144	0.838298	-1.25763	-1.19289	0.188704	0.252112
PLXND1	100152254	6.62582	5.46198	5.8551	0.446323	0.586124	-2.24053	-1.70612	0.372429	0.477129
TMCC1	100512192	5.71979	5.51798	5.51747	0.869459	0.869152	-1.15014	-1.15055	0.727067	0.703602
NUP210	100515926	3.04203	2.96864	2.88706	0.950405	0.898152	-1.05218	-1.1134	0.587862	0.274905
NPHP3	100521403	5.20007	5.3694	5.26218	1.12454	1.04399	1.12454	1.04399	0.727758	0.904948
LOC100523141	100523141	8.11753	8.58615	8.4823	1.38379	1.28767	1.38379	1.28767	0.164776	0.223062
PPP2R3A	---	6.13851	5.78306	5.71046	0.78163	0.743269	-1.27938	-1.34541	0.250753	0.161744
SOX14	---	3.12925	3.1546	3.09468	1.01773	0.976322	1.01773	-1.02425	0.887437	0.814063
CLDN18	100294676	2.70237	2.69585	2.63916	0.995492	0.957131	-1.00453	-1.04479	0.985133	0.682544
COPB2	100156939	8.82278	9.06638	8.87386	1.18395	1.03604	1.18395	1.03604	0.183711	0.725883
PLOD2	641354	8.42893	8.61627	8.75518	1.13866	1.25375	1.13866	1.25375	0.8781	0.735218
HLTF	100520979	6.46061	6.73459	7.08528	1.20914	1.54186	1.20914	1.54186	0.140081	0.0235639
LOC100522035	100522035	5.42592	5.4903	6.62524	1.04563	2.29632	1.04563	2.29632	0.980395	0.380821
P2Y12R	503659	3.19859	2.17501	2.43913	0.491894	0.590718	-2.03296	-1.69286	0.065983	0.12303
NCEH1	100154209	7.77476	8.35639	8.59037	1.49654	1.76004	1.49654	1.76004	0.420236	0.241469
DNAJC19	100154656	6.78721	7.06885	6.81456	1.21558	1.01914	1.21558	1.01914	0.522839	0.960728
LOC100624673	100624673	8.2692	8.04593	8.06502	0.856617	0.868028	-1.16738	-1.15204	0.656948	0.659051
ABCC5	100513626	3.7491	4.25033	4.44118	1.41542	1.61561	1.41542	1.61561	0.492707	0.342158
EPHB3	100337659	5.25295	5.92602	5.65361	1.59446	1.32011	1.59446	1.32011	0.235857	0.406231
EHHADH	448846	4.32442	3.6913	3.7136	0.644781	0.654826	-1.55091	-1.52712	0.371334	0.342046
LOC100152499	100152499	5.93472	5.89896	6.33885	0.975522	1.3233	-1.02509	1.3233	0.937227	0.233616
RFC4	100157731	5.25728	4.09366	4.02653	0.446392	0.426097	-2.24018	-2.34689	0.0346365	0.0362881
TBCCD1	100154090	6.357	6.5635	6.58199	1.15388	1.16877	1.15388	1.16877	0.445548	0.379166
SST	494469	3.62026	3.44039	4.04151	0.882782	1.33909	-1.13278	1.33909	0.504592	0.162181
LOC100523640	100523640	3.06827	2.94221	2.72544	0.916327	0.788495	-1.09131	-1.26824	0.507697	0.126278
ATP13A3	100522900	9.32771	7.48902	7.55068	0.279574	0.291783	-3.57687	-3.4272	0.0338446	0.0406862
BDH1	100155725	3.74814	3.94421	3.63098	1.14557	0.921996	1.14557	-1.0846	0.636005	0.773769
LOC100521296	100521296	3.27291	4.49694	4.7185	2.33598	2.72373	2.33598	2.72373	0.0234161	0.0230194
ATP6V1A	445531	7.40072	7.40183	7.62372	1.00077	1.16716	1.00077	1.16716	1	0.187208
DZIP3	---	4.37352	5.16792	5.31783	1.73436	1.92428	1.73436	1.92428	0.124188	0.0782298
CD47	397042	9.54254	9.18477	9.72976	0.780372	1.13857	-1.28144	1.13857	0.373203	0.563768
LOC100522901	100522901	7.06843	7.66193	7.63166	1.50891	1.47757	1.50891	1.47757	0.54085	0.526644
COL8A1	397430	2.12299	2.27554	3.39966	1.11153	2.42278	1.11153	2.42278	0.830347	0.102017
CHMP2B	100516044	8.29169	8.32102	8.25962	1.02054	0.978021	1.02054	-1.02247	0.893473	0.861679
LOC100154451	100154451	2.39222	2.35672	2.22216	0.975695	0.888807	-1.02491	-1.1251	0.795005	0.213895
LOC733678	733678	6.86702	7.18198	6.9748	1.24397	1.07757	1.24397	1.07757	0.115172	0.472326
RCAN1	100511902	7.77912	7.50178	7.19587	0.825111	0.667457	-1.21196	-1.49822	0.740268	0.445959
CBR3	100512990	5.68485	5.76799	5.93133	1.05932	1.18631	1.05932	1.18631	0.594906	0.168031
PIGP	100154885	6.849	7.14522	6.90811	1.22792	1.04183	1.22792	1.04183	0.45036	0.883008
C2CD2	100628208	4.9277	4.37423	4.80235	0.68138	0.916782	-1.46761	-1.09077	0.149231	0.665078
LOC100520933	100520933	6.1124	6.25285	6.89261	1.10225	1.71738	1.10225	1.71738	0.961394	0.65053
LOC100737811	100737811	4.1378	5.25371	4.72475	2.16731	1.50207	2.16731	1.50207	0.228138	0.442825
LOC100738156	100738156	4.25637	4.02054	4.07475	0.849195	0.881711	-1.17759	-1.13416	0.503977	0.563716
LOC100153622	100153622	5.78704	5.59854	6.05555	0.877517	1.20456	-1.13958	1.20456	0.67609	0.512367
ADAMDEC1	100517917	2.25096	2.5473	2.32886	1.22803	1.05548	1.22803	1.05548	0.338143	0.773342
BNIP3L	100152675	9.32367	9.80961	9.6623	1.4005	1.26456	1.4005	1.26456	0.576122	0.678531
EPHX2	414425	5.12688	5.61428	5.51923	1.40192	1.31253	1.40192	1.31253	0.415004	0.446051
LOC100152960	100152960	6.29944	6.23312	5.82921	0.955069	0.721846	-1.04705	-1.38534	0.868605	0.202194
NEK1	100520589	5.66427	5.76681	5.627	1.07366	0.974495	1.07366	-1.02617	0.677796	0.887428
SH3RF1	---	4.54088	4.21769	4.1286	0.799299	0.751436	-1.2511	-1.33078	0.412358	0.265569
LOC100153608	100153608	4.94253	5.39645	5.42842	1.36975	1.40045	1.36975	1.40045	0.116016	0.0922008
DDX60	---	3.506	3.1104	5.94791	0.760173	5.4336	-1.31549	5.4336	0.747318	0.0957135
LOC100153205	100153205	4.33706	4.15298	3.95897	0.880206	0.769455	-1.1361	-1.29962	0.540012	0.23309
GOLGA3	100155657	6.49508	6.60505	6.46945	1.0792	0.982388	1.0792	-1.01793	0.64737	0.924251
SCARB1	397018	6.48444	5.09319	5.73447	0.381235	0.594619	-2.62306	-1.68175	0.0346365	0.134327
EIF2B1	100156140	6.3917	7.23056	6.92668	1.78865	1.44893	1.78865	1.44893	0.0282106	0.072651
LOC100626555	100626555	7.23805	7.35316	7.20176	1.08306	0.975158	1.08306	-1.02547	0.715662	0.914823
MPHOSPH9	100522574	7.84757	7.87137	8.00906	1.01663	1.11844	1.01663	1.11844	0.983794	0.77222
GPR81	100153287	3.06222	2.99364	2.81693	0.953573	0.843645	-1.04869	-1.18533	0.823969	0.380821
HPD	397443	2.93806	2.9171	2.74388	0.985571	0.874067	-1.01464	-1.14408	0.907444	0.208852
ANAPC5	100152087	5.97045	6.36428	6.54166	1.31388	1.48577	1.31388	1.48577	0.372319	0.188129
TCTN1	100153308	6.41201	7.23151	7.23655	1.7648	1.77097	1.7648	1.77097	0.308255	0.263923
SH2B3	100154922	5.90324	5.00649	5.63496	0.537095	0.830312	-1.86187	-1.20437	0.240171	0.660757
LOC100154763	100154763	7.47927	6.74247	6.98714	0.600067	0.710974	-1.66648	-1.40652	0.0130371	0.0264542
FBXO21	100157989	5.9288	6.21968	6.26094	1.22339	1.25888	1.22339	1.25888	0.458457	0.376818
TBX3	100152741	7.39496	6.44237	6.62133	0.516706	0.584945	-1.93534	-1.70956	0.397678	0.424347
DTX1	---	2.75412	2.51108	2.44055	0.844958	0.804646	-1.18349	-1.24278	0.43657	0.297606
OAS2	595128	7.13614	7.86542	10.199	1.65781	8.35653	1.65781	8.35653	0.742859	0.19177
NAA25	---	7.0667	6.55903	6.77337	0.703357	0.816017	-1.42175	-1.22546	0.402011	0.548934
ALDH2	733685	6.92732	7.77857	7.31874	1.80407	1.31169	1.80407	1.31169	0.0350257	0.185937
LOC100049695	100049695	10.5901	10.8634	10.6805	1.20853	1.06465	1.20853	1.06465	0.499881	0.821575
RNF10	100152989	8.83269	8.81467	8.77167	0.987586	0.958589	-1.01257	-1.0432	0.9133	0.60362
ACADS	396932	5.10684	5.4889	5.32271	1.3032	1.1614	1.3032	1.1614	0.463599	0.638322
LOC100517784	100517784	8.06172	8.57336	8.35949	1.42567	1.22924	1.42567	1.22924	0.412718	0.5624
GLTP	396765	6.8394	7.02778	7.30763	1.13948	1.38341	1.13948	1.38341	0.528792	0.166467
MMAB	100157459	5.72892	6.22741	6.01751	1.41273	1.22145	1.41273	1.22145	0.343947	0.504378
LOC100156646	100156646	2.72904	2.57257	2.48736	0.897216	0.845757	-1.11456	-1.18237	0.62852	0.436752
SEZ6L	100154854	3.08143	3.05519	2.81749	0.981971	0.832807	-1.01836	-1.20076	0.845552	0.0807933
LOC100152041	100152041	3.08886	2.94515	2.86597	0.905185	0.856847	-1.10475	-1.16707	0.513477	0.319231
SSC.27510	100515281	5.17069	5.47418	5.47407	1.23413	1.23403	1.23413	1.23403	0.324586	0.280719
LOC100520866	100520866	8.64041	8.99895	9.02344	1.28212	1.30408	1.28212	1.30408	0.434645	0.37661
TCN2	100152846	4.56745	5.33683	5.17292	1.70454	1.52148	1.70454	1.52148	0.340919	0.396462
RNF185	100157569	5.77945	6.70921	6.41641	1.90496	1.55505	1.90496	1.55505	0.0162712	0.0353658
SFI1	100154739	3.76884	3.62831	3.74354	0.907184	0.982616	-1.10231	-1.01769	0.542919	0.922336
LOC100155504	100155504	6.40252	5.97895	6.11998	0.745577	0.822142	-1.34124	-1.21633	0.178867	0.295871
LOC100151867	100151867	5.95235	5.05619	4.87169	0.537316	0.472813	-1.8611	-2.115	0.032156	0.0235654
C14H22orf13	100154708	6.51463	6.77273	6.63013	1.19591	1.08335	1.19591	1.08335	0.317972	0.578103
MAPK1	100153927	9.2826	9.49747	9.58331	1.1606	1.23175	1.1606	1.23175	0.488591	0.32933
LOC100152324	100152324	4.35026	4.12214	4.17468	0.85375	0.885413	-1.1713	-1.12942	0.43408	0.489766
TSSK1B	---	2.78751	2.57858	2.4654	0.865179	0.799899	-1.15583	-1.25016	0.441846	0.232192
LOC100156779	100156779	2.75495	2.98896	2.83694	1.1761	1.05847	1.1761	1.05847	0.444969	0.773042
MRPL40	100155568	5.70572	5.77102	5.76283	1.0463	1.04038	1.0463	1.04038	0.907441	0.906438
COMT	100155530	7.49516	7.8526	7.98336	1.28116	1.4027	1.28116	1.4027	0.730285	0.594592
MIR185	100316574	5.23504	4.68655	4.5466	0.683734	0.620525	-1.46256	-1.61154	0.413251	0.27398
C22orf25	100154308	6.24132	7.06899	6.6735	1.77481	1.34927	1.77481	1.34927	0.0743154	0.243242
DGCR8	100498738	6.02439	4.95496	4.98463	0.476507	0.486407	-2.09861	-2.05589	0.365089	0.332744
RANBP1	100151896	8.25809	8.23194	8.20331	0.982044	0.962743	-1.01828	-1.0387	0.990887	0.958904
ARID4B	100152399	6.31908	5.95075	6.23478	0.774676	0.943239	-1.29086	-1.06018	0.411082	0.838032
LOC100152410	100152410	6.25753	6.35451	6.34151	1.06954	1.05994	1.06954	1.05994	0.775577	0.792153
TTC13	100157092	5.20084	5.45097	5.88251	1.18931	1.60399	1.18931	1.60399	0.654156	0.241062
LOC100155899	100155899	7.467	7.65613	7.43542	1.14008	0.978351	1.14008	-1.02213	0.86183	0.983149
COG2	100151825	5.02991	5.57498	5.39382	1.45909	1.28692	1.45909	1.28692	0.191259	0.317042
ACTA1	100154254	3.68323	3.6733	3.47949	0.993141	0.868295	-1.00691	-1.15168	0.978785	0.326346
ZNF248	100155460	5.55122	6.46894	6.12234	1.88913	1.48568	1.88913	1.48568	0.339587	0.475908
LOC100157740	100157740	4.18649	4.29943	4.79339	1.08143	1.52298	1.08143	1.52298	0.716227	0.101026
LOC100158143	100158143	8.68981	8.77016	8.80548	1.05728	1.08348	1.05728	1.08348	0.936825	0.881369
SIRT1	751859	6.63897	6.35573	6.45411	0.82174	0.879734	-1.21693	-1.13671	0.412718	0.519366
DDX21	---	8.53079	8.11481	8.00927	0.749508	0.696636	-1.33421	-1.43547	0.447168	0.324947
LOC100153541	100153541	5.37853	5.46832	5.31402	1.06422	0.956273	1.06422	-1.04573	0.787415	0.839132
SGPL1	100525187	6.46705	6.03815	6.36523	0.742825	0.931852	-1.34621	-1.07313	0.413251	0.834093
UNC5B	733600	5.82596	5.28178	6.14713	0.685784	1.24935	-1.45819	1.24935	0.267738	0.436752
LOC100153166	100153166	4.26651	4.6382	4.88475	1.29387	1.53499	1.29387	1.53499	0.518518	0.294581
CHST3	100151968	6.83963	6.91376	7.39433	1.05273	1.46886	1.05273	1.46886	0.928223	0.369885
ANAPC16	100155019	8.30884	9.13021	8.79278	1.76708	1.39857	1.76708	1.39857	0.0908385	0.228778
DDIT4	100153821	7.0406	8.12578	8.04169	2.12164	2.00152	2.12164	2.00152	0.426101	0.415238
SSC.87075	---	5.03789	5.97413	5.73878	1.91354	1.62552	1.91354	1.62552	0.127424	0.195992
SEC24C	100152996	6.86183	7.01152	6.99482	1.10933	1.09656	1.10933	1.09656	0.693872	0.706968
FUT11	100157040	6.68731	6.71545	6.71304	1.0197	1.018	1.0197	1.018	0.965779	0.95936
LOC100736886	100736886	5.63396	5.67673	5.75879	1.03009	1.09038	1.03009	1.09038	0.791382	0.400791
PLAU	396985	8.77329	8.64536	8.94791	0.915143	1.12867	-1.09273	1.12867	0.925392	0.872196
VCL	396974	9.46558	9.14854	9.57684	0.802714	1.08017	-1.24577	1.08017	0.735606	0.912127
MYST4	100156636	5.70704	5.98345	6.16812	1.21117	1.37657	1.21117	1.37657	0.750346	0.545221
LOC100152612	100152612	6.63443	5.82363	5.38478	0.570067	0.42055	-1.75418	-2.37784	0.440059	0.231779
ANXA11	100156481	7.5974	7.34512	7.20013	0.839566	0.759292	-1.19109	-1.31702	0.48676	0.275855
SFTPD	397198	3.16246	3.13703	2.99027	0.982528	0.887497	-1.01778	-1.12676	0.910559	0.342158
C14H10orf58	100155717	8.39261	7.2162	8.18432	0.442451	0.865562	-2.26013	-1.15532	0.184932	0.777033
LOC100154486	100154486	7.4269	7.2606	7.4204	0.891127	0.995508	-1.12217	-1.00451	0.671457	0.997149
GHITM	100156458	8.46834	8.78358	8.66551	1.24422	1.14644	1.24422	1.14644	0.696872	0.803624
LOC100512562	100512562	2.86856	2.8995	2.74321	1.02168	0.916781	1.02168	-1.09077	0.823969	0.33126
MAPK8	100738058	7.03918	6.61337	6.44488	0.744422	0.662366	-1.34332	-1.50974	0.371459	0.198448
MINPP1	100152243	6.8225	6.70182	6.71963	0.919756	0.931178	-1.08724	-1.07391	0.546209	0.573568
LOC100156262	100156262	8.44789	8.47971	8.73334	1.0223	1.2188	1.0223	1.2188	0.995988	0.83614
PTEN	100156264	9.02491	9.26912	9.44588	1.18444	1.33882	1.18444	1.33882	0.156806	0.0467903
IFIT3	100154248	6.14514	5.605	8.1242	0.687704	3.94237	-1.45411	3.94237	0.703108	0.19463
IFIT1	100153038	7.03275	6.98575	9.46198	0.96795	5.38606	-1.03311	5.38606	0.99572	0.233182
RPP30	100156540	6.98305	7.21508	7.12871	1.17449	1.10624	1.17449	1.10624	0.43657	0.567225
PCGF5	100522283	6.2969	6.50501	6.84707	1.15517	1.46425	1.15517	1.46425	0.785624	0.426205
BTAF1	100156116	7.93795	7.19304	7.38661	0.596705	0.682386	-1.67587	-1.46545	0.183013	0.258894
KIF11	100622101	6.88133	6.70455	7.38986	0.884679	1.4226	-1.13035	1.4226	0.956701	0.813955
LOC100739552	100739552	3.94381	3.67499	3.66792	0.829995	0.825938	-1.20483	-1.21074	0.467135	0.422281
PLCE1	---	4.91412	5.2724	5.97902	1.28189	2.09203	1.28189	2.09203	0.751569	0.340547
ENTPD1	397298	3.8973	4.14947	6.39194	1.19099	5.63589	1.19099	5.63589	0.703573	0.0275231
ZNF518A	100153530	5.7416	5.42287	5.63236	0.801775	0.927078	-1.24723	-1.07866	0.672344	0.893944
RRP12	100155987	6.0838	5.91229	5.86866	0.887914	0.861465	-1.12624	-1.16081	0.787202	0.700491
LOC100152371	100152371	6.77383	7.16054	7.1017	1.30741	1.25516	1.30741	1.25516	0.233731	0.261297
ANKRD2	---	3.25912	3.16061	2.96729	0.934	0.816868	-1.07066	-1.22419	0.626739	0.19086
PI4K2A	100156818	6.67924	6.47487	6.914	0.867913	1.17671	-1.15219	1.17671	0.404325	0.295872
LOC100037975	100037975	4.16651	4.46315	4.05333	1.22828	0.924547	1.22828	-1.08161	0.455466	0.758702
ENTPD7	100157585	7.14045	6.52629	6.80156	0.653313	0.79065	-1.53066	-1.26478	0.420236	0.595446
SCD	396670	8.21457	7.53097	7.93611	0.622613	0.82447	-1.60613	-1.2129	0.149231	0.445854
HIF1AN	100513467	6.35577	6.33651	6.37762	0.986738	1.01526	-1.01344	1.01526	0.893301	0.855933
BTRC	100157842	6.32682	6.73838	6.88451	1.33013	1.47192	1.33013	1.47192	0.499149	0.361006
LOC100152587	100152587	6.55803	6.90634	6.82332	1.27307	1.20188	1.27307	1.20188	0.411415	0.4594
NOLC1	100517974	8.02312	7.87729	7.70614	0.90386	0.80275	-1.10637	-1.24572	0.876692	0.662115
NFKB2_TV2	100153829	6.88295	7.54047	7.25527	1.57737	1.29444	1.57737	1.29444	0.341187	0.511009
LOC100151782	100151782	8.17433	8.47645	8.50838	1.23295	1.26054	1.23295	1.26054	0.777858	0.726187
SLK	100156642	7.91918	7.33194	7.78111	0.665616	0.908732	-1.50237	-1.10043	0.260993	0.755881
ADD3	100155574	9.65441	9.8465	10.0956	1.14241	1.35776	1.14241	1.35776	0.858698	0.600768
DUSP5	100157144	7.12974	4.59026	5.57012	0.172005	0.33924	-5.81378	-2.94777	0.0407438	0.121677
RBM20	100157563	2.55056	2.5855	2.58355	1.02452	1.02313	1.02452	1.02313	0.787415	0.782204
PDCD4	100157112	6.44993	6.81758	6.92998	1.29025	1.39479	1.29025	1.39479	0.829271	0.744993
ADRA2A	399501	3.1552	3.47927	2.84759	1.25186	0.807979	1.25186	-1.23766	0.555245	0.541682
TCF7L2	100153922	7.01848	7.51394	7.50092	1.40977	1.3971	1.40977	1.3971	0.594906	0.57331
FAM45A	100155371	8.89838	9.15262	9.02598	1.19271	1.09248	1.19271	1.09248	0.44838	0.665078
INPP5F	100144587	5.34918	5.27066	5.70299	0.947027	1.27793	-1.05594	1.27793	0.63724	0.0906346
LOC100155225	100737536	3.07125	3.09905	3.00016	1.01945	0.951919	1.01945	-1.05051	0.938961	0.77876
LOC100515628	100515628	10.2371	10.6141	10.6441	1.29866	1.32597	1.29866	1.32597	0.467135	0.405466
ZFP36	100316849	8.43114	7.76467	8.0004	0.630047	0.741885	-1.58718	-1.34792	0.663232	0.773342
ACADSB	100154810	6.43523	6.31145	6.20384	0.917778	0.851812	-1.08959	-1.17397	0.580105	0.316302
HMX3	100152015	4.04555	3.946	3.78316	0.933327	0.833708	-1.07144	-1.19946	0.801277	0.448855
LOC100157255	100157255	3.521	3.35024	3.36942	0.888375	0.900263	-1.12565	-1.11079	0.45916	0.463703
OAT	100156865	7.94445	7.94278	7.57567	0.998843	0.774436	-1.00116	-1.29126	1	0.334598
LOC100158023	100158023	6.00065	6.25832	6.29744	1.19555	1.22841	1.19555	1.22841	0.103925	0.072651
LOC100157475	100157475	4.4022	4.47264	4.09685	1.05003	0.809247	1.05003	-1.23572	0.913799	0.510842
INPP5A	100737537	6.44766	6.4784	6.57936	1.02153	1.09558	1.02153	1.09558	0.965779	0.758736
LOC100155758	100155758	3.57039	3.59563	3.39125	1.01765	0.883228	1.01765	-1.13221	0.956592	0.521275
LOC100623440	100623440	3.62796	3.57928	3.30357	0.966819	0.798636	-1.03432	-1.25213	0.760113	0.090575
LOC100154128	100154128	3.41487	3.21411	3.21809	0.870087	0.872494	-1.14931	-1.14614	0.429036	0.401273
ECHS1	100156927	7.71964	7.71055	7.83606	0.993717	1.08404	-1.00632	1.08404	1	0.854134
AUH	100155020	5.32166	5.96906	5.85415	1.56634	1.44642	1.56634	1.44642	0.325385	0.369286
ROR2	100154208	6.5375	6.45966	6.88521	0.947477	1.27254	-1.05543	1.27254	0.912997	0.498391
LOC100739638	100739638	7.38538	7.2557	7.33952	0.914034	0.968709	-1.09405	-1.0323	0.457244	0.778697
GFRA2	100157850	3.33283	3.15726	3.07794	0.885418	0.838053	-1.12941	-1.19324	0.688497	0.518885
LOC100155720	100155720	4.00428	3.71858	3.59839	0.820343	0.754769	-1.219	-1.32491	0.470465	0.298655
HR	397617	3.6024	3.23107	3.32976	0.773069	0.827804	-1.29355	-1.20802	0.429679	0.502372
REEP4	100153624	4.6054	4.22985	4.62125	0.770811	1.01105	-1.29734	1.01105	0.610697	0.993888
STC1	100125345	4.63801	3.5446	3.25906	0.468654	0.3845	-2.13377	-2.60078	0.397678	0.249141
KCTD9	100521867	7.40246	7.68714	7.65312	1.21814	1.18975	1.21814	1.18975	0.259806	0.273197
EBF3	---	6.85982	6.63271	6.54472	0.854348	0.803799	-1.17048	-1.24409	0.774636	0.649203
TRIM35	100152706	3.7622	3.56921	3.62241	0.874796	0.907655	-1.14312	-1.10174	0.587795	0.678272
CLU	397025	9.25569	9.61535	9.84257	1.28313	1.50199	1.28313	1.50199	0.224299	0.0770142
CCDC25	100627354	8.92698	9.09568	9.0159	1.12405	1.06357	1.12405	1.06357	0.502148	0.703556
SCARA5	100524281	4.04525	3.74245	3.58879	0.810677	0.728771	-1.23354	-1.37217	0.497121	0.309365
LOC100155366	100155366	3.94704	3.5644	4.27467	0.767032	1.25495	-1.30373	1.25495	0.568554	0.594515
GALNT7	100158205	6.50967	4.82859	5.58086	0.31185	0.525293	-3.20667	-1.9037	0.0410788	0.150752
FBRSL1	---	5.33122	5.02926	4.95438	0.811152	0.770123	-1.23281	-1.29849	0.303732	0.188461
ULK1	100151990	6.18716	6.48596	6.75289	1.23012	1.48014	1.23012	1.48014	0.562101	0.289397
LOC100736783	100736783	5.65865	5.24355	5.49268	0.749965	0.891327	-1.3334	-1.12192	0.43408	0.724671
LOC100157489	100736874	5.79072	7.42251	7.48671	3.09899	3.24	3.09899	3.24	0.373403	0.31015
LOC100737673	100737673	3.75587	3.60241	3.48566	0.899094	0.829196	-1.11223	-1.20599	0.463593	0.212776
AACS	---	4.85882	4.61857	4.61484	0.8466	0.844417	-1.1812	-1.18425	0.498006	0.457623
LOC100156972	100627713	7.61879	7.06492	7.26059	0.68119	0.780138	-1.46802	-1.28182	0.429543	0.548382
TCTN2	100153315	3.44795	4.09533	4.4815	1.56632	2.04706	1.56632	2.04706	0.0311185	0.022875
GTF2H3	100152121	6.11888	6.22423	6.14037	1.07576	1.01501	1.07576	1.01501	0.800446	0.96642
CDK2AP1	100153712	7.71579	8.22041	7.90324	1.41876	1.13875	1.41876	1.13875	0.150192	0.482122
OGFOD2	100156543	4.77359	5.20503	5.17181	1.34857	1.31788	1.34857	1.31788	0.280618	0.276015
MLXIP	100156510	5.8243	6.17797	6.21044	1.27781	1.30689	1.27781	1.30689	0.578915	0.512945
DIABLO	100155744	7.92154	7.76673	7.54081	0.898255	0.76805	-1.11327	-1.302	0.717979	0.369492
LOC100525612	100525612	5.5976	6.04763	5.7369	1.36606	1.10136	1.36606	1.10136	0.069786	0.431196
LOC100157723	100157723	6.44906	6.33497	6.44198	0.923968	0.995103	-1.08229	-1.00492	0.682303	0.990543
ARPC3	100154518	6.94299	7.2212	7.05473	1.21268	1.08052	1.21268	1.08052	0.533845	0.80209
SUDS3	100153179	6.57944	6.2923	6.31069	0.819525	0.830041	-1.22022	-1.20476	0.165987	0.166424
LOC100518336	100518336	7.90371	8.13676	7.79704	1.17532	0.928727	1.17532	-1.07674	0.536526	0.773342
NOS1	100520934	2.73793	2.72649	2.75038	0.992097	1.00866	-1.00797	1.00866	0.945992	0.924228
LOC100156796	100156796	5.51654	6.32668	6.47315	1.75338	1.94074	1.75338	1.94074	0.042525	0.0365578
RNFT2	100519873	5.24543	5.68597	5.89484	1.35712	1.56853	1.35712	1.56853	0.0393427	0.0235015
LOC100156824	100156824	8.41492	7.82201	7.92116	0.663	0.710172	-1.5083	-1.40811	0.407423	0.425529
DDX54	---	6.22602	6.35439	6.2897	1.09306	1.04513	1.09306	1.04513	0.842275	0.919851
OAS1	---	4.70684	4.74009	5.8803	1.02332	2.25552	1.02332	2.25552	0.911553	0.0230194
ERP29	100156625	5.55624	5.5172	5.44516	0.9733	0.925892	-1.02743	-1.08004	0.843817	0.493787
DYNLL1	100157773	8.20889	8.43972	8.54565	1.17351	1.26292	1.17351	1.26292	0.207671	0.0887237
COX6A1	100152232	8.48865	9.13395	9.00609	1.56406	1.43142	1.56406	1.43142	0.156806	0.202194
LOC100154995	100154995	6.47382	5.99857	6.45259	0.719344	0.985392	-1.39016	-1.01482	0.386927	0.975035
LOC100152230	100152230	5.67488	5.46477	5.56282	0.864471	0.925268	-1.15678	-1.08077	0.627417	0.794746
UBE3B	100157435	6.78361	6.95279	7.04429	1.12442	1.19804	1.12442	1.19804	0.58316	0.39784
USP30	100153782	5.84613	6.3305	6.44391	1.39897	1.51339	1.39897	1.51339	0.33912	0.218361
TPST2	100154448	5.15206	5.8694	5.25486	1.64415	1.07386	1.64415	1.07386	0.184932	0.823243
CRYBB1	780429	3.10819	3.00267	2.96363	0.929468	0.904651	-1.07588	-1.1054	0.536419	0.392913
XBP1	100217386	7.3548	7.62527	7.49066	1.20621	1.09875	1.20621	1.09875	0.720184	0.858423
LIF	399503	5.93764	3.95465	4.43835	0.252965	0.353728	-3.95312	-2.82703	0.0127508	0.0230194
LOC100152038	100152038	3.53256	3.42294	3.49553	0.926833	0.974659	-1.07894	-1.026	0.721479	0.911308
GAL3ST1	100155265	2.55574	2.57255	2.46782	1.01172	0.940876	1.01172	-1.06284	0.966165	0.700307
LOC100156909	100156909	4.58885	4.26238	4.58299	0.797483	0.995941	-1.25395	-1.00408	0.600033	1
PISD	100153506	5.5503	5.30858	5.53187	0.845735	0.987307	-1.1824	-1.01286	0.168852	0.908941
ZNF280B	---	6.8077	5.94267	6.46868	0.549035	0.790574	-1.82138	-1.2649	0.398893	0.692146
CABIN1	100157110	5.8759	5.9627	6.0606	1.06202	1.13658	1.06202	1.13658	0.702439	0.401911
SMARCB1	100154735	6.94521	7.55936	7.23999	1.53065	1.22669	1.53065	1.22669	0.0578625	0.235007
LOC767627	767627	3.36714	3.21416	3.11255	0.89939	0.838227	-1.11187	-1.19299	0.556524	0.34138
PPIL2	100157972	7.41184	7.68136	7.60617	1.20541	1.14419	1.20541	1.14419	0.413251	0.484739
PI4KA	---	8.0164	8.24489	8.1993	1.17161	1.13516	1.17161	1.13516	0.372341	0.412688
LOC100526013	100526013	5.60792	5.71555	5.53054	1.07746	0.947779	1.07746	-1.0551	0.773218	0.828854
SLC25A1	100154310	7.29651	7.55841	7.4604	1.19906	1.1203	1.19906	1.1203	0.341651	0.476578
GPR137B	100154578	6.64536	6.63505	7.2148	0.992883	1.48395	-1.00717	1.48395	1	0.397144
TBCE	---	6.06945	6.66652	6.72664	1.51265	1.57702	1.51265	1.57702	0.0575213	0.0482231
LOC100152811	100152811	6.36441	7.18002	7.37835	1.76005	2.01942	1.76005	2.01942	0.0268357	0.0230194
TSNAX	100156036	6.6555	6.50994	6.35622	0.904027	0.812656	-1.10616	-1.23053	0.502035	0.198149
LOC100153049	100153049	3.4121	3.28901	3.34793	0.91822	0.956497	-1.08906	-1.04548	0.423403	0.62281
ARV1	100151849	5.89873	6.18414	6.23077	1.21875	1.25879	1.21875	1.25879	0.469315	0.380821
LOC100525364	100525364	6.85348	7.93709	8.09735	2.11933	2.36833	2.11933	2.36833	0.623124	0.538928
CCDC6	100155896	7.81124	7.92307	7.97909	1.0806	1.12338	1.0806	1.12338	0.587795	0.412688
TMEM26	100157089	6.37732	6.53096	6.33584	1.11237	0.971659	1.11237	-1.02917	0.747355	0.938735
RUFY2	100154292	6.13586	6.80684	6.53066	1.59215	1.31476	1.59215	1.31476	0.0449208	0.147857
SAR1A	595115	8.65324	9.16689	8.68075	1.42765	1.01925	1.42765	1.01925	0.0350257	0.871698
LOC100151944	100151944	3.96908	4.01571	4.1548	1.03285	1.13738	1.03285	1.13738	0.796858	0.283665
PCBD1	100155605	6.73923	7.86577	7.63154	2.18335	1.85615	2.18335	1.85615	0.0981551	0.148179
PSAP	100153167	10.0214	9.7851	9.90014	0.848941	0.919406	-1.17794	-1.08766	0.403986	0.599525
ASCC1	100512075	8.28291	8.99705	8.8185	1.6405	1.44954	1.6405	1.44954	0.164776	0.231779
DNAJB12	100156234	6.5194	6.71143	6.80408	1.14237	1.21814	1.14237	1.21814	0.468914	0.278771
MICU1	100155980	7.11381	7.46799	7.541	1.27826	1.34461	1.27826	1.34461	0.41168	0.286375
P4HA1	100037299	9.0557	9.6554	9.4733	1.5154	1.33571	1.5154	1.33571	0.670527	0.759392
ANXA7	100156638	8.78063	8.60413	8.83746	0.884845	1.04018	-1.13014	1.04018	0.641245	0.889776
PPP3CB	396603	7.21433	7.42233	7.18126	1.15509	0.977341	1.15509	-1.02318	0.426429	0.901319
PLAC9	100155282	7.84837	7.63332	8.23935	0.861519	1.31128	-1.16074	1.31128	0.820338	0.618889
LOC100524529	100524529	9.03535	8.41265	8.70075	0.649452	0.793006	-1.53976	-1.26102	0.0345944	0.134327
GLUD1	100157162	10.4354	10.395	10.5003	0.972383	1.04599	-1.0284	1.04599	0.848344	0.709521
ANXA8	100155930	8.15601	9.4402	9.2553	2.43546	2.14249	2.43546	2.14249	0.16576	0.19086
LOC100519926	100519926	4.25136	3.62663	3.52017	0.648541	0.602409	-1.54192	-1.66	0.537965	0.447222
LOC100738583	100738583	4.94565	4.71334	5.39493	0.851267	1.36536	-1.17472	1.36536	0.697529	0.427582
NCOA4	100156184	8.29803	8.67005	8.43887	1.29417	1.10255	1.29417	1.10255	0.469315	0.772126
MSMB	396852	6.31573	6.53313	6.39567	1.16264	1.05698	1.16264	1.05698	0.47542	0.783093
RASSF4	100739118	4.58481	6.36545	6.07289	3.4358	2.80515	3.4358	2.80515	0.0707259	0.0990599
TFAM	397279	7.03192	6.754	6.62495	0.824779	0.754204	-1.21245	-1.3259	0.454391	0.266372
PRKG1	733640	6.11868	4.53476	5.60123	0.333573	0.698604	-2.99784	-1.43143	0.141064	0.517624
ACTA2	733615	8.7364	10.5945	10.8442	3.62534	4.31035	3.62534	4.31035	0.539553	0.460213
LIPA	100142668	6.50245	6.02448	6.20227	0.717987	0.812152	-1.39278	-1.2313	0.0529106	0.145665
MIR107	100170413	3.59802	3.33014	3.12863	0.830535	0.722266	-1.20404	-1.38453	0.49586	0.243659
MYOF	---	8.87254	8.75336	9.24504	0.92071	1.29459	-1.08612	1.29459	0.736072	0.290715
HELLS	100154547	5.56067	4.26658	5.04066	0.407792	0.697365	-2.45223	-1.43397	0.410037	0.696078
CYP2C91	100516879	4.65942	4.88011	6.71386	1.1653	4.15384	1.1653	4.15384	0.799956	0.0627209
PDLIM1	100155592	6.85892	7.49219	7.90128	1.55107	2.05959	1.55107	2.05959	0.0517125	0.0235015
ALDH18A1	100151977	7.16199	7.80079	7.50298	1.55703	1.26663	1.55703	1.26663	0.0407438	0.159306
LOC100157208	100157208	6.03119	6.20981	6.80788	1.1318	1.7132	1.1318	1.7132	0.494511	0.044455
TLL2	100157589	2.69882	2.86686	2.67542	1.12353	0.983908	1.12353	-1.01636	0.536062	0.941406
PIK3AP1	100155165	3.49564	2.93418	2.80503	0.677617	0.61959	-1.47576	-1.61397	0.483921	0.376818
LOC100153550	100153550	5.8626	6.61821	6.47602	1.68835	1.52989	1.68835	1.52989	0.149748	0.19086
MMS19	100157608	5.32003	5.7529	5.7334	1.34992	1.33179	1.34992	1.33179	0.394282	0.366357
LOC100155615	100155615	5.60558	5.38685	5.42863	0.859319	0.884573	-1.16371	-1.13049	0.690864	0.730739
LOC100157207	100157207	4.68644	5.57887	6.15351	1.85631	2.7646	1.85631	2.7646	0.042525	0.0235015
GOT1	396967	7.07839	7.73363	7.66353	1.57487	1.50019	1.57487	1.50019	0.218431	0.22954
CHUK	100135662	6.76194	6.57832	6.46681	0.880489	0.815002	-1.13573	-1.22699	0.506253	0.293173
CWF19L1	100151953	6.60916	6.8586	6.64065	1.18874	1.02207	1.18874	1.02207	0.165592	0.83614
LOC100157183	100157183	4.94727	5.0525	5.00266	1.07567	1.03914	1.07567	1.03914	0.92368	0.956405
LOC100156242	100737800	4.37488	4.18545	4.19063	0.876953	0.880105	-1.14031	-1.13623	0.485524	0.458466
MGEA5	100626961	7.67573	7.79796	7.93326	1.08842	1.19544	1.08842	1.19544	0.843242	0.602965
LOC100154216	100154216	3.42311	3.32587	3.27804	0.934822	0.904336	-1.06972	-1.10578	0.795419	0.651671
ACTR1A	100156619	8.40091	8.66178	8.69853	1.1982	1.22912	1.1982	1.22912	0.361087	0.259512
LOC100154612	100154612	8.51558	7.94898	8.00403	0.675206	0.70147	-1.48103	-1.42558	0.489891	0.489521
LOC100156217	100156217	5.6706	4.6827	5.52742	0.504211	0.905522	-1.9833	-1.10434	0.216506	0.838257
LOC100156189	100156189	3.78343	3.46445	3.67896	0.801636	0.930145	-1.24745	-1.0751	0.43669	0.78428
LOC100157019	100739572	2.65651	2.78347	2.71338	1.09199	1.0402	1.09199	1.0402	0.599964	0.818267
PDZD8	100153734	7.60787	7.43807	7.45722	0.888968	0.900844	-1.1249	-1.11007	0.696872	0.709129
C14H10orf84	100152540	7.4381	7.87129	7.68743	1.35021	1.18865	1.35021	1.18865	0.374858	0.530192
LOC100154966	100154966	5.44502	5.92095	5.37643	1.39081	0.953563	1.39081	-1.0487	0.441005	0.914823
FGFR2	396762	5.07293	5.85846	4.92852	1.72373	0.904749	1.72373	-1.10528	0.459725	0.89665
FGFR2IIIC	396695	5.73475	7.00156	5.86811	2.40628	1.09685	2.40628	1.09685	0.420992	0.936803
ATE1	100512816	6.72119	6.70804	6.66675	0.990923	0.962963	-1.00916	-1.03846	0.959757	0.731851
PAF1	100514194	6.81712	7.05184	6.98366	1.17667	1.12236	1.17667	1.12236	0.317303	0.412688
IL28B	100310828	4.93668	4.48971	4.51351	0.733583	0.745782	-1.36317	-1.34088	0.338143	0.319522
IKZF5	100517612	6.57646	6.68173	6.9569	1.0757	1.30174	1.0757	1.30174	0.856615	0.429061
CPXM2	100153578	4.16588	4.85707	6.24844	1.61461	4.23557	1.61461	4.23557	0.0130371	0.000400355
LOC100157228	100157228	6.5411	7.67991	7.07633	2.20198	1.44917	2.20198	1.44917	0.11087	0.354839
LOC100157876	100157876	3.59385	3.4129	3.33953	0.882124	0.838385	-1.13363	-1.19277	0.377831	0.200409
LOC100153848	100153848	6.13234	6.29858	6.07533	1.12213	0.961253	1.12213	-1.04031	0.84902	0.951065
LOC100513439	---	3.21427	3.23755	3.11225	1.01627	0.931726	1.01627	-1.07328	0.898765	0.457858
LOC100154934	100154934	3.32509	3.32509	3.2735	1	0.964875	1	-1.0364	1	0.682925
LOC100622495	100622495	6.84	6.62309	6.96964	0.860408	1.09402	-1.16224	1.09402	0.799762	0.878426
LOC100519056	100519056	7.16326	7.43698	7.08289	1.20892	0.945813	1.20892	-1.05729	0.594906	0.886293
RND3	397559	8.9906	9.35583	9.32966	1.28808	1.26493	1.28808	1.26493	0.565063	0.558526
ZRANB3	---	4.65389	5.12208	5.55845	1.38337	1.87198	1.38337	1.87198	0.492665	0.209318
LOC100152771	100152771	7.80106	8.21726	8.2745	1.33441	1.38842	1.33441	1.38842	0.129552	0.0898522
SLC35F5	100157997	6.58386	6.70547	6.91971	1.08795	1.26212	1.08795	1.26212	0.600033	0.192829
DDX18	100153560	7.48313	7.10119	7.03648	0.767404	0.733745	-1.3031	-1.36287	0.496666	0.408743
LOC100154782	100154782	2.98625	2.98625	2.81583	1	0.888583	1	-1.12539	1	0.490951
DBI	397212	7.66156	7.64448	7.64697	0.988228	0.989938	-1.01191	-1.01016	0.967959	0.965025
BIN1	100037305	6.18542	6.26369	6.51723	1.05575	1.25859	1.05575	1.25859	0.740268	0.188129
LOC100518277	100739383	5.47542	5.1945	4.6293	0.823066	0.556278	-1.21497	-1.79766	0.624687	0.185937
CLASP1	100622496	7.565	7.20075	7.63608	0.776872	1.0505	-1.28721	1.0505	0.367278	0.847174
LOC100522166	100522166	4.39253	4.04544	3.80584	0.786164	0.665867	-1.272	-1.5018	0.418429	0.180896
PTPN4	100522902	5.55936	5.04941	5.41481	0.702249	0.904665	-1.424	-1.10538	0.308255	0.730358
ODZ1	100512817	4.17906	3.29461	3.38479	0.541694	0.576635	-1.84606	-1.7342	0.156499	0.169452
CASP3	397244	8.18639	7.69314	7.69191	0.710423	0.709818	-1.40761	-1.40881	0.0541819	0.056664
ACSL1	448982	7.50673	6.4448	6.53069	0.478991	0.508374	-2.08772	-1.96706	0.184445	0.18896
TLR3	100037937	7.6186	7.34777	7.85875	0.828844	1.18112	-1.2065	1.18112	0.199737	0.217736
FAM149A	---	5.73312	6.50856	6.55049	1.71172	1.76219	1.71172	1.76219	0.418073	0.358761
TM2D2	100154457	4.45131	5.0339	5.00121	1.49754	1.46399	1.49754	1.46399	0.418429	0.398989
FGFR1	100153248	7.51374	7.63914	7.56707	1.09081	1.03766	1.09081	1.03766	0.859372	0.940559
DDHD2	100156104	6.74108	7.27405	7.14382	1.44691	1.32201	1.44691	1.32201	0.482534	0.548116
LOC100627228	100627228	3.52865	3.30359	3.11929	0.85556	0.752956	-1.16882	-1.3281	0.491109	0.227766
GSR	396625	7.75831	7.17934	7.46088	0.669443	0.813701	-1.49378	-1.22895	0.421271	0.626048
HERC2	---	5.77477	5.33363	5.73839	0.736551	0.975098	-1.35768	-1.02554	0.416355	0.952263
MGPD	397348	7.46525	6.64175	6.75902	0.56507	0.612922	-1.76969	-1.63153	0.032156	0.0474721
TANC1	100523471	7.03692	6.4667	6.97767	0.673514	0.959764	-1.48475	-1.04192	0.199413	0.885437
BAZ2B	100523825	7.0112	6.67377	6.85933	0.791455	0.900085	-1.2635	-1.11101	0.64156	0.837484
DPP4	397492	4.69593	5.18534	4.98913	1.40388	1.22536	1.40388	1.22536	0.308255	0.46211
LOC100515171	100515171	2.8357	3.22717	4.4275	1.31173	3.01424	1.31173	3.01424	0.186252	0.017619
B3GALT1	100152554	3.02855	3.52913	4.95502	1.41479	3.80126	1.41479	3.80126	0.493065	0.0559691
LOC100156983	100156983	5.0997	5.60362	5.42529	1.41806	1.25318	1.41806	1.25318	0.412541	0.523049
SSB	100152189	9.37754	9.0768	9.01286	0.811837	0.776644	-1.23177	-1.28759	0.467629	0.366357
PDK1	100286871	6.58836	7.62266	7.19088	2.04813	1.51837	2.04813	1.51837	0.319687	0.481997
NFE2L2	100516343	9.77104	9.54018	9.74871	0.852127	0.984642	-1.17353	-1.0156	0.584561	0.969209
RBM45	100518452	5.11851	5.17588	5.2183	1.04056	1.07161	1.04056	1.07161	0.885352	0.751197
LOC100523472	100523472	4.05811	3.98032	4.34654	0.947505	1.22131	-1.0554	1.22131	0.90585	0.539719
LOC100525259	100525259	6.66523	5.81963	5.96355	0.556479	0.614852	-1.79701	-1.62641	0.353833	0.386611
LOC100511723	100511723	6.09754	5.62662	5.43818	0.721502	0.633156	-1.386	-1.57939	0.421271	0.243242
COL3A1	100152001	9.09588	9.60811	9.6761	1.42625	1.49507	1.42625	1.49507	0.586198	0.50839
LOC100512258	---	7.24088	8.57334	8.32846	2.51832	2.12518	2.51832	2.12518	0.0311185	0.0489205
INPP1	100514878	7.8454	7.77636	8.10459	0.953271	1.19681	-1.04902	1.19681	0.921736	0.591851
NAB1	100151855	6.67766	5.79345	6.28805	0.541784	0.763337	-1.84575	-1.31004	0.0311185	0.172044
STAT1	396655	5.5647	5.05587	5.95281	0.702793	1.30868	-1.4229	1.30868	0.171216	0.23309
SSC.86255	---	7.78642	7.76382	8.10803	0.984461	1.24972	-1.01578	1.24972	0.986264	0.548753
OBFC2A	100155066	6.4358	5.72807	5.85829	0.612282	0.670119	-1.63323	-1.49227	0.512827	0.552509
MOBKL3	613127	7.31163	7.29248	7.25627	0.98681	0.96235	-1.01337	-1.03912	0.959485	0.820575
STRADB	100511661	7.64968	7.76231	7.74099	1.0812	1.06534	1.0812	1.06534	0.777969	0.808401
TRAK2	100511477	6.64184	6.80506	6.90485	1.11978	1.19997	1.11978	1.19997	0.617551	0.414029
CASP8	595105	5.39686	5.40865	5.4023	1.00821	1.00378	1.00821	1.00378	0.946972	0.974873
BMPR2	100127483	8.86811	8.67273	8.77141	0.873342	0.935167	-1.14503	-1.06933	0.632989	0.814576
LOC100512564	100512564	5.49204	5.8504	5.94793	1.28197	1.37163	1.28197	1.37163	0.420236	0.278911
LOC100627358	100627358	3.8837	4.76817	4.61511	1.84608	1.66025	1.84608	1.66025	0.0850584	0.12303
NBEAL1	---	6.76375	6.63358	6.98586	0.913722	1.16644	-1.09443	1.16644	0.797206	0.60362
ZDBF2	100157334	4.25212	4.39017	5.41426	1.10041	2.23789	1.10041	2.23789	0.906275	0.231779
LOC100522220	100522220	3.78359	3.69424	3.84598	0.939942	1.04419	-1.0639	1.04419	0.640781	0.731135
LOC100522764	100522764	6.21812	6.84445	6.75766	1.54364	1.45352	1.54364	1.45352	0.396943	0.403113
LOC100153701	100153701	5.8968	6.36515	6.25805	1.38353	1.28454	1.38353	1.28454	0.221929	0.288173
LOC100739472	100739472	9.20867	8.92546	9.11209	0.821758	0.935249	-1.2169	-1.06923	0.630647	0.878409
PNKD	---	4.18205	3.321	3.26935	0.550554	0.531191	-1.81635	-1.88256	0.441089	0.385145
RNF25	100626865	6.00499	6.58976	6.42632	1.4998	1.33916	1.4998	1.33916	0.158909	0.239501
ZFAND2B	100157982	5.8984	6.3341	6.05211	1.35257	1.11243	1.35257	1.11243	0.15407	0.504223
STK16	100153147	5.28491	6.03195	5.69372	1.67835	1.32759	1.67835	1.32759	0.1834	0.384996
TUBA1A	100158003	3.33888	3.38492	3.24186	1.03243	0.934963	1.03243	-1.06956	0.967683	0.897187
DOCK10	---	3.049	2.73731	2.89138	0.805697	0.896505	-1.24116	-1.11544	0.246247	0.470831
LOC100512869	100512869	8.1281	8.14687	8.38343	1.0131	1.19361	1.0131	1.19361	0.981093	0.498675
MFF	100513442	7.20222	7.3798	7.35015	1.13099	1.10798	1.13099	1.10798	0.533498	0.567464
PID1	100302508	8.60349	8.99667	8.57505	1.31328	0.980478	1.31328	-1.01991	0.371459	0.952728
LOC100516764	100516764	6.77279	6.37192	7.33133	0.757405	1.47278	-1.3203	1.47278	0.732377	0.589654
CAB39	100157453	8.06524	7.84104	7.79856	0.856071	0.831233	-1.16813	-1.20303	0.535062	0.439721
ITM2C	100144481	6.45536	6.52859	6.49088	1.05206	1.02493	1.05206	1.02493	0.946354	0.972787
HTR2B	396837	2.98165	2.73113	2.67698	0.840593	0.809624	-1.18964	-1.23514	0.475039	0.371654
LOC100522221	100522221	2.98374	2.8677	2.92645	0.922718	0.961069	-1.08375	-1.04051	0.563088	0.773073
C15H2orf82	100157430	4.18446	4.17864	4.25127	0.995974	1.0474	-1.00404	1.0474	0.99011	0.694651
NGEF	100153801	4.94017	5.21769	5.84847	1.21211	1.87684	1.21211	1.87684	0.810118	0.387482
LOC100152603	100152603	7.52582	4.19469	6.10618	0.0993642	0.373806	-10.064	-2.67518	0.0260289	0.130549
GBX2	100620663	4.1446	4.09376	4.01061	0.965378	0.911309	-1.03586	-1.09732	0.83351	0.502372
SEPT2	100510936	9.10924	9.02141	9.05078	0.940937	0.960287	-1.06277	-1.04136	0.6168	0.726755
HDLBP	100233187	9.34896	9.63263	9.59464	1.21728	1.18565	1.21728	1.18565	0.337508	0.358321
LOC100523516	100523516	3.10163	2.95619	2.69096	0.904106	0.752274	-1.10607	-1.3293	0.428645	0.0720657
CCDC93	100155996	7.46828	7.68376	7.44591	1.16109	0.984618	1.16109	-1.01562	0.380528	0.928352
LOC100517195	100517195	4.39465	4.85811	4.82223	1.37885	1.34498	1.37885	1.34498	0.470465	0.46211
MKI67	100124386	8.23904	7.83525	7.67191	0.755867	0.674956	-1.32298	-1.48158	0.436242	0.262825
TUBGCP5	100621412	5.62873	5.31747	5.48442	0.805938	0.904815	-1.24079	-1.1052	0.458339	0.701902
MCPH1	---	5.4249	5.92846	6.02835	1.4177	1.51934	1.4177	1.51934	0.1834	0.116961
LOC100525960	100525960	7.64137	7.05903	7.41424	0.667881	0.854331	-1.49727	-1.17051	0.612703	0.849213
AGA	100152203	5.46658	6.10557	6.17433	1.55724	1.63325	1.55724	1.63325	0.499201	0.429061
IRF2	100621620	5.4312	5.64764	5.97786	1.16186	1.4607	1.16186	1.4607	0.841155	0.530192
LOC100515586	100515586	4.11306	3.9439	4.28979	0.889365	1.13032	-1.1244	1.13032	0.632413	0.582567
UFSP2	100517682	6.37391	6.58737	6.33861	1.15947	0.97583	1.15947	-1.02477	0.69135	0.956801
SORBS2	396719	3.25747	3.8799	5.20946	1.53947	3.86909	1.53947	3.86909	0.468819	0.0728981
CYP4V2	100113469	6.17657	5.83426	6.33722	0.788777	1.11779	-1.26779	1.11779	0.603119	0.809836
ADAM-9	397344	10.45	10.1269	10.2451	0.799344	0.867628	-1.25103	-1.15257	0.167071	0.302987
HTRA4	100156083	6.15305	6.09063	5.54793	0.95766	0.657417	-1.04421	-1.52111	0.986264	0.695538
LOC100152049	100152049	5.7579	7.05531	6.70948	2.45787	1.93399	2.45787	1.93399	0.0150164	0.0263637
GPR124	100524344	7.72088	7.44007	7.54947	0.823126	0.887971	-1.21488	-1.12616	0.810564	0.881994
LOC100524716	100524716	7.69894	8.22152	8.04456	1.43652	1.2707	1.43652	1.2707	0.238935	0.371242
ERLIN2	100233180	6.53398	7.21548	7.37501	1.6038	1.79133	1.6038	1.79133	0.0771843	0.048483
ZNF703	100525011	4.17417	4.05007	3.96753	0.917575	0.866552	-1.08983	-1.154	0.716488	0.50211
TNKS	100153228	7.90202	7.79598	7.99441	0.929136	1.06614	-1.07627	1.06614	0.707861	0.724613
UGGT1	100737246	8.54445	8.34021	8.60083	0.867996	1.03985	-1.15208	1.03985	0.671725	0.914823
WDR33	---	5.86694	5.46828	5.4118	0.758561	0.729437	-1.31829	-1.37092	0.266207	0.18964
MYO7B	100737623	3.69204	3.5442	3.62523	0.902604	0.95475	-1.10791	-1.04739	0.407928	0.650457
ACVR1	100152307	6.74604	6.63353	6.70683	0.924974	0.97319	-1.08111	-1.02755	0.500908	0.812039
FAP	100736572	8.58957	9.09569	9.06407	1.42022	1.38943	1.42022	1.38943	0.770814	0.769724
IFIH1	100101927	5.72558	4.70647	6.79804	0.493419	2.10302	-2.02667	2.10302	0.285117	0.231546
FIGN	100736811	6.48365	6.67398	7.10209	1.14103	1.53522	1.14103	1.53522	0.720184	0.253297
RPL10	733593	5.35188	8.51445	8.3601	8.95423	8.04567	8.95423	8.04567	0.034158	0.0418364
LOC100515974	100515974	5.906	5.50038	5.54198	0.754913	0.776993	-1.32466	-1.28701	0.447386	0.445959
STK39	100517614	5.22466	5.50016	5.3024	1.21041	1.05536	1.21041	1.05536	0.496417	0.849213
CYBRD1	100144591	8.37837	8.67901	8.78591	1.2317	1.32642	1.2317	1.32642	0.857539	0.772914
DCAF17	100156199	4.19691	4.63866	4.43693	1.35824	1.18101	1.35824	1.18101	0.480046	0.670587
DYNC1I2	100154566	7.50128	7.88448	7.70909	1.30424	1.15493	1.30424	1.15493	0.27232	0.471103
LOC100511049	100511049	7.09353	7.25231	7.19752	1.11634	1.07475	1.11634	1.07475	0.608424	0.725796
LOC100511231	100511231	6.0578	5.47207	5.73887	0.666312	0.801666	-1.5008	-1.2474	0.384511	0.556933
ATF2	100513441	8.06854	8.31362	8.42651	1.18515	1.28162	1.18515	1.28162	0.156499	0.0648556
AGPS	100627169	8.70934	8.47492	8.45858	0.850029	0.840456	-1.17643	-1.18983	0.546539	0.48995
FKBP7	100144630	7.71767	7.96546	7.77834	1.18739	1.04295	1.18739	1.04295	0.36402	0.802061
CCDC141	---	3.31635	3.29178	5.27467	0.98311	3.88607	-1.01718	3.88607	0.983315	0.0362881
COL5A2	397532	8.40991	9.25767	9.38031	1.79971	1.95939	1.79971	1.95939	0.485524	0.404178
SDPR	100517010	5.54738	5.63764	6.87989	1.06457	2.51841	1.06457	2.51841	0.892816	0.0687274
STK17B	100153033	4.26234	4.41525	5.52568	1.11181	2.40051	1.11181	2.40051	0.821206	0.0955503
GTF3C3	100154260	6.42058	6.71878	6.67783	1.22961	1.1952	1.22961	1.1952	0.429739	0.445854
ANKRD44	100620944	4.6254	5.06148	5.09492	1.35292	1.38465	1.35292	1.38465	0.429232	0.369885
HSPD1	492279	9.88923	9.83233	9.63011	0.961332	0.835599	-1.04022	-1.19675	0.964391	0.731486
CLK1	100141471	5.39215	5.6306	5.50208	1.17972	1.07917	1.17972	1.07917	0.684688	0.8542
LOC100156964	100156964	7.10185	7.46654	7.23845	1.2876	1.09931	1.2876	1.09931	0.175772	0.50839
LOC100513500	100513500	2.80831	2.82739	2.80202	1.01331	0.995647	1.01331	-1.00437	0.909451	0.972069
FZD2	100337669	6.84836	7.50925	7.02577	1.58105	1.13085	1.58105	1.13085	0.421877	0.816927
NDUFS1	100516402	6.88458	7.2594	7.20515	1.29668	1.24882	1.29668	1.24882	0.376684	0.392535
GPR1	100415936	5.24164	4.48321	6.07084	0.591137	1.7767	-1.69165	1.7767	0.242044	0.183909
ACADL	396931	6.92411	7.13022	7.12323	1.15357	1.148	1.15357	1.148	0.320782	0.292483
MYL1	397666	2.68707	3.03134	4.09956	1.2695	2.66196	1.2695	2.66196	0.402546	0.0269073
IKZF2	100510935	3.02463	3.48657	4.06329	1.37739	2.05432	1.37739	2.05432	0.582965	0.243242
BARD1	---	4.22442	3.78799	4.05362	0.738962	0.888351	-1.35325	-1.12568	0.512231	0.794181
FN1	397620	10.9358	11.1122	11.4795	1.13006	1.45769	1.13006	1.45769	0.699301	0.24476
LOC100514326	100514326	7.03874	6.76218	7.35121	0.825559	1.24183	-1.2113	1.24183	0.707344	0.637604
LOC100157604	100157604	5.55744	6.2254	6.08451	1.58883	1.441	1.58883	1.441	0.125265	0.179696
ATG9A	100155182	6.28583	6.76243	7.02242	1.39146	1.66623	1.39146	1.66623	0.436242	0.228546
GLB1L	100154356	6.59009	6.5123	6.57569	0.947503	0.990064	-1.05541	-1.01004	0.972773	1
LOC100156393	100156393	6.08896	6.17793	6.26452	1.06361	1.1294	1.06361	1.1294	0.819711	0.58591
KCNE4	397167	4.5609	6.38409	5.11902	3.53864	1.47235	3.53864	1.47235	0.156929	0.560872
ACSL3	100233169	7.14604	6.69055	6.58153	0.729263	0.676185	-1.37125	-1.47889	0.347146	0.223062
CCL20	553951	3.04216	2.52352	2.39286	0.69803	0.637589	-1.4326	-1.56841	0.219411	0.130021
LOC100737210	100737210	8.74344	8.34101	7.95933	0.756583	0.580713	-1.32173	-1.72202	0.651877	0.378526
LOC100520336	100520336	3.62554	3.62289	3.45092	0.998164	0.886002	-1.00184	-1.12867	1	0.642657
SAG	397151	3.2783	3.53226	3.06744	1.19247	0.864018	1.19247	-1.15738	0.248092	0.283794
COL6A3	100101551	9.25455	8.87517	8.91456	0.768767	0.790043	-1.30078	-1.26575	0.547967	0.553877
LOC100737129	100737129	6.46085	6.38245	6.64595	0.947108	1.13689	-1.05585	1.13689	0.913799	0.729294
LOC100522169	100738695	4.28114	3.82637	3.39612	0.729627	0.54148	-1.37056	-1.84679	0.413308	0.135802
MIR149	100526400	5.11112	4.50564	4.49501	0.657251	0.652427	-1.52149	-1.53274	0.215742	0.185937
PPP1R7	100511842	7.38429	7.73899	7.58321	1.27872	1.14784	1.27872	1.14784	0.237938	0.42781
LOC100515176	100515176	2.88907	2.82086	2.72758	0.953824	0.894103	-1.04841	-1.11844	0.681828	0.336537
TNFAIP6	100286870	7.51481	5.23864	5.5535	0.206446	0.256796	-4.84389	-3.89415	0.103925	0.132376
KIF1A	---	4.55725	4.50091	5.22161	0.961699	1.58487	-1.03983	1.58487	0.919301	0.16794
FBXL7	100521047	6.64732	6.99369	6.62536	1.27136	0.984898	1.27136	-1.01533	0.805065	0.997012
BRIX1	100513502	7.92771	7.53456	7.40057	0.761466	0.693927	-1.31326	-1.44107	0.448162	0.295871
DNAJC21	100513694	6.80709	6.55538	6.63598	0.839901	0.888156	-1.19062	-1.12593	0.637804	0.736367
HMGCS1	100524223	8.73957	8.013	7.97334	0.604339	0.587953	-1.6547	-1.70082	0.0407438	0.0411426
PARP8	100511108	7.74289	7.24314	7.52882	0.70723	0.862102	-1.41397	-1.15996	0.0931787	0.365054
ITGA2	397483	2.67551	2.99052	2.75292	1.24402	1.05512	1.24402	1.05512	0.421271	0.833965
MOCS2	100512870	4.971	5.57524	5.60268	1.52018	1.54937	1.52018	1.54937	0.150192	0.123101
LOC100519691	100519691	7.5387	7.97237	7.81922	1.35066	1.21464	1.35066	1.21464	0.413251	0.523622
SSC.88132	---	6.92484	6.70772	6.92001	0.860283	0.996659	-1.16241	-1.00335	0.724969	1
C16H5orf44	100513053	6.33317	6.72014	6.6469	1.30764	1.24292	1.30764	1.24292	0.380528	0.414029
NLN	397646	5.66539	5.30534	5.60355	0.77914	0.958042	-1.28347	-1.0438	0.468914	0.90624
CCDC125	100625035	4.01849	3.84832	3.93189	0.888738	0.941739	-1.12519	-1.06186	0.580105	0.776277
MAP1B	---	9.51143	9.25499	9.68658	0.837149	1.12908	-1.19453	1.12908	0.513477	0.623614
LOC100521048	100521048	6.21813	6.45224	6.47227	1.17618	1.19263	1.17618	1.19263	0.823969	0.788545
LOC733646	733646	8.56555	8.72871	8.60777	1.11973	1.02969	1.11973	1.02969	0.441005	0.83614
LOC100621592	100621592	7.71124	7.75803	7.61105	1.03296	0.932912	1.03296	-1.07191	0.94837	0.846643
LOC100525792	100525792	4.88963	5.88532	8.59027	1.99404	13.0019	1.99404	13.0019	0.0237712	0.000400355
KCNMB1	100271876	3.99238	3.71219	3.82983	0.823488	0.893445	-1.21435	-1.11926	0.291767	0.46211
FOXI1	100511481	3.67857	3.43841	3.45202	0.846651	0.854674	-1.18112	-1.17004	0.44606	0.427865
MIR218B	100628338	2.87023	2.98937	3.09092	1.08609	1.1653	1.08609	1.1653	0.672344	0.418301
LOC100521345	100521345	2.22356	2.34055	2.08268	1.08447	0.906968	1.08447	-1.10257	0.685583	0.587055
ADAM19	100521528	5.7114	5.64774	6.29638	0.956835	1.50002	-1.04511	1.50002	0.970376	0.533175
LOC100511051	100511051	6.75326	6.76928	6.75693	1.01117	1.00255	1.01117	1.00255	0.988868	1
LOC100515934	100515934	8.04873	8.08838	8.05979	1.02786	1.00769	1.02786	1.00769	0.957836	0.992581
TNIP1	100271903	5.75186	5.01359	5.23061	0.599457	0.696768	-1.66818	-1.4352	0.315499	0.412688
LOC100520115	100520115	6.81779	7.0593	6.7564	1.18223	0.958335	1.18223	-1.04348	0.41201	0.819204
LOC100525311	100525311	1.99403	2.22557	2.17415	1.17408	1.13297	1.17408	1.13297	0.30949	0.374638
LOC100525666	100626363	6.08291	6.4156	6.36846	1.25936	1.21888	1.25936	1.21888	0.906127	0.906438
AMACR	100512020	5.63242	6.34803	6.24276	1.64218	1.52662	1.64218	1.52662	0.115724	0.147788
C1QTNF3	100270814	3.60139	3.35882	4.64039	0.84524	2.05482	-1.1831	2.05482	0.723623	0.169137
LMBRD2	100514993	7.02645	7.11909	7.19711	1.06632	1.12557	1.06632	1.12557	0.859372	0.68557
NADKD1	100515177	6.05869	5.2976	5.56075	0.590051	0.708118	-1.69477	-1.41219	0.0129013	0.0244065
LOC100516883	100516883	5.97856	5.4928	5.84728	0.714118	0.91302	-1.40033	-1.09527	0.43225	0.821908
LIFR	397451	5.44559	4.889	4.53484	0.679905	0.531907	-1.47079	-1.88003	0.23128	0.0782298
LOC100519398	100519398	7.11937	6.49625	6.20194	0.649266	0.529451	-1.5402	-1.88875	0.650522	0.473938
DAB2	100519746	9.06943	10.0748	9.83288	2.00741	1.69755	2.00741	1.69755	0.46482	0.525851
OXCT1	396978	6.5414	5.9978	5.8245	0.686057	0.608404	-1.45761	-1.64364	0.543134	0.414
FGF10	100525086	3.19903	2.49962	2.35996	0.615823	0.559	-1.62384	-1.78891	0.130239	0.0794134
UBL5	100513004	6.73897	7.67769	7.77248	1.91683	2.04699	1.91683	2.04699	0.0405082	0.0377079
SNX18	100737019	8.36241	8.95242	8.61748	1.50526	1.19339	1.50526	1.19339	0.36402	0.629796
PLK2	397251	8.85277	6.26203	8.1377	0.166	0.609175	-6.02409	-1.64156	0.0282106	0.31015
LOC100037967	100037967	3.49953	3.11588	3.46608	0.766497	0.977082	-1.30464	-1.02346	0.109394	0.866451
ADAMTS6	100513765	7.94296	7.98375	8.30228	1.02868	1.28283	1.02868	1.28283	0.96952	0.537761
PPWD1	100512505	6.2628	6.3918	6.24586	1.09353	0.988323	1.09353	-1.01181	0.536584	0.946141
LOC100513958	100513958	6.01483	6.37686	6.13982	1.28523	1.0905	1.28523	1.0905	0.103925	0.45069
CDK7	100310797	6.98547	7.28131	7.26449	1.22761	1.21337	1.22761	1.21337	0.0721044	0.0786565
BDP1	100517687	7.21936	6.7647	6.74612	0.72968	0.720344	-1.37046	-1.38823	0.451288	0.402444
LOC100523409	100523409	4.96427	5.6774	5.73988	1.63936	1.71191	1.63936	1.71191	0.475436	0.412688
LOC100525967	100525967	2.5332	2.51611	2.46061	0.988221	0.950931	-1.01192	-1.0516	0.927859	0.568147
RANBP17	100526145	6.06245	5.93155	6.29923	0.913263	1.17836	-1.09498	1.17836	0.744577	0.507136
RARS	414410	7.99533	7.7052	7.63833	0.817833	0.780792	-1.22274	-1.28075	0.670159	0.560118
ODZ2	100513121	2.27025	2.08162	2.14074	0.877436	0.91414	-1.13968	-1.09392	0.408638	0.494781
LOC100515063	100515063	6.3211	6.65351	7.14226	1.25911	1.76682	1.25911	1.76682	0.870706	0.601191
CCNG1	595110	9.82337	9.86911	9.92405	1.03221	1.07227	1.03221	1.07227	0.954302	0.85374
ADRA1B	100519931	3.75102	4.38539	3.48709	1.55227	0.832819	1.55227	-1.20074	0.183711	0.480154
LOC100521874	100521874	2.74541	2.58478	2.58477	0.894635	0.894631	-1.11777	-1.11778	0.403381	0.358007
SGCD	100240724	5.8536	7.10235	7.12213	2.37636	2.40916	2.37636	2.40916	0.480046	0.439175
GALNT10	100511419	5.3014	5.59526	5.89701	1.22591	1.51111	1.22591	1.51111	0.605847	0.312379
SPARC	595124	10.9734	11.4525	11.3703	1.39391	1.31666	1.39391	1.31666	0.46482	0.495427
SLC36A1	100514926	5.79345	5.67493	5.86599	0.921132	1.05157	-1.08562	1.05157	0.723623	0.826315
MARCH6	100170772	7.85556	8.0191	8.16116	1.12003	1.23593	1.12003	1.23593	0.552622	0.283665
PAPD7	100517864	6.5506	6.26642	6.34288	0.821209	0.865904	-1.21772	-1.15486	0.495598	0.575862
TERT	492280	3.10345	3.1818	3.09851	1.05581	0.996581	1.05581	-1.00343	0.8781	1
LOC100516118	100516118	6.82442	8.54317	8.1327	3.2915	2.47647	3.2915	2.47647	0.27604	0.355875
PCM1	100514927	7.75636	7.34536	7.61391	0.752101	0.905977	-1.32961	-1.10378	0.207867	0.57568
LOC100737283	100737283	2.71806	2.73248	2.35241	1.01004	0.776118	1.01004	-1.28846	0.954396	0.0861628
FAT1	100154043	10.0331	9.73991	9.99558	0.816072	0.974303	-1.22538	-1.02637	0.71786	0.972394
LOC100517562	100517562	7.61938	7.395	7.54236	0.855961	0.948014	-1.16828	-1.05484	0.664019	0.889776
LOC100156903	100156903	8.60245	9.10456	9.19833	1.41629	1.51139	1.41629	1.51139	0.0522596	0.0406862
LOC100738439	100738439	3.93283	3.78272	3.43628	0.901183	0.708803	-1.10965	-1.41083	0.503977	0.0792872
VDAC1P5	397651	8.75346	9.08231	8.84968	1.25601	1.06896	1.25601	1.06896	0.25772	0.683909
BMP2	100157103	4.06302	3.80447	3.53576	0.83593	0.693872	-1.19627	-1.44119	0.412358	0.12303
BTBD3	100156598	5.82784	5.53338	5.759	0.815374	0.953402	-1.22643	-1.04888	0.291616	0.776396
ISM1	100154170	6.88141	8.63446	8.76348	3.37072	3.68604	3.37072	3.68604	0.568606	0.508616
LOC100521936	100521936	3.3314	3.16361	3.33698	0.890206	1.00387	-1.12334	1.00387	0.277024	0.977852
LOC100152800	100152800	4.3975	4.5839	4.60042	1.13792	1.15103	1.13792	1.15103	0.515084	0.450149
CST7	100152012	4.1612	4.12585	3.97023	0.975796	0.876017	-1.0248	-1.14153	0.9133	0.430792
LOC100518994	100518994	6.71057	6.71353	6.67228	1.00205	0.973809	1.00205	-1.0269	1	0.883082
ADRA1D	552898	3.72163	3.63766	3.6824	0.943453	0.973171	-1.05994	-1.02757	0.773218	0.89673
CDC25B	100329127	5.01457	5.56255	6.18855	1.46204	2.25633	1.46204	2.25633	0.50151	0.185937
LOC100738405	100738405	4.05481	4.14633	4.03437	1.06549	0.985936	1.06549	-1.01426	0.66948	0.93311
C20ORF194	---	5.81244	5.99012	6.33952	1.13106	1.44101	1.13106	1.44101	0.451569	0.0741926
CPXM1	100512144	7.13323	7.21758	6.60475	1.06021	0.693289	1.06021	-1.4424	0.970195	0.672419
TMC2	100739527	2.6354	2.532	2.58094	0.930833	0.962953	-1.07431	-1.03847	0.601596	0.783278
PDYN	445529	3.88674	3.64966	3.71539	0.848466	0.888011	-1.1786	-1.12611	0.462088	0.542809
LOC654323	654323	8.42096	8.57881	8.66124	1.11562	1.18122	1.11562	1.18122	0.446674	0.241292
SDCBP2	100513633	3.12094	2.86988	2.63175	0.840278	0.712424	-1.19008	-1.40366	0.602583	0.327461
RSPO4	100518279	3.53036	3.40622	3.27309	0.917549	0.836671	-1.08986	-1.19521	0.623762	0.323451
LOC100517736	100517736	6.73371	5.72044	5.99591	0.495424	0.599656	-2.01847	-1.66762	0.35126	0.427865
TBC1D20	100519805	7.07488	7.02717	6.99383	0.967468	0.945372	-1.03363	-1.05778	0.859372	0.709793
LOC100157086	100157086	2.66077	2.49894	2.53365	0.893893	0.915661	-1.1187	-1.09211	0.485084	0.536428
ID1	100522839	8.19639	7.75057	7.26799	0.734171	0.525443	-1.36208	-1.90316	0.2527	0.0543958
POFUT1	397627	6.21275	6.70291	6.89806	1.4046	1.60805	1.4046	1.60805	0.281631	0.142919
LOC100519750	100519750	6.33715	6.47643	6.36815	1.10136	1.02172	1.10136	1.02172	0.580998	0.912479
ACSS2	100153866	5.55338	5.72571	5.59021	1.12687	1.02585	1.12687	1.02585	0.795989	0.962273
TRPC4AP	100156677	8.54721	8.76675	8.51154	1.16436	0.975577	1.16436	-1.02503	0.150511	0.771821
EDEM2	100621927	6.18527	6.28812	6.2521	1.07389	1.04741	1.07389	1.04741	0.665377	0.773342
ERGIC3	100157082	7.58908	8.07429	8.0103	1.39979	1.33906	1.39979	1.33906	0.403381	0.407557
ROMO1	100154394	6.30023	6.86823	6.5502	1.48247	1.18918	1.48247	1.18918	0.323482	0.590287
LOC100625374	100625374	2.15925	2.22412	2.12551	1.04599	0.976883	1.04599	-1.02366	0.73236	0.859491
EPB41L1	100156952	6.71014	7.02048	6.83687	1.24	1.09182	1.24	1.09182	0.454263	0.734946
MYL9	100157760	7.88444	8.34327	8.95358	1.37442	2.09817	1.37442	2.09817	0.754727	0.430248
RPN2	100154432	9.95912	10.0197	10.0912	1.04285	1.09586	1.04285	1.09586	0.718239	0.410811
PPP1R16B	100517865	3.16651	2.9021	2.9138	0.832544	0.839324	-1.20114	-1.19144	0.43408	0.414387
TOP1	100518587	8.67267	8.22323	7.97544	0.732326	0.616753	-1.36551	-1.62139	0.164776	0.0584368
LOC100519117	100519117	3.7958	3.50619	3.29273	0.818123	0.705602	-1.22231	-1.41723	0.410037	0.16175
LOC100156973	100156973	2.94562	2.92993	2.89851	0.989181	0.967872	-1.01094	-1.03319	0.924014	0.684538
TOX2	---	3.57661	3.56472	3.47665	0.991787	0.933058	-1.00828	-1.07174	0.974169	0.605441
LOC100155196	100155196	3.98716	3.99642	3.65459	1.00644	0.794122	1.00644	-1.25925	0.990468	0.27682
FITM2	100158013	6.06689	6.56561	6.41274	1.41296	1.2709	1.41296	1.2709	0.341187	0.439175
SERINC3	100152356	8.7322	8.77658	9.06663	1.03124	1.26088	1.03124	1.26088	0.975738	0.661906
PABPC1L	100151962	3.39715	3.49116	3.37475	1.06734	0.984597	1.06734	-1.01564	0.57408	0.904221
DBNDD2	---	6.74989	7.08894	6.81892	1.26492	1.04901	1.26492	1.04901	0.498006	0.897783
LOC100621271	100621271	4.53251	4.1073	4.2361	0.744729	0.814279	-1.34277	-1.22808	0.371334	0.457625
CTSA	100156798	9.43412	9.11952	9.39197	0.804075	0.971208	-1.24366	-1.02965	0.403381	0.909682
SLC2A10	---	4.40022	4.99284	4.76945	1.50798	1.29166	1.50798	1.29166	0.338143	0.473896
LOC100155989	100155989	6.24416	6.38925	6.77164	1.1058	1.44141	1.1058	1.44141	0.679161	0.175899
NCOA3	100135659	6.26559	6.27649	6.65259	1.00758	1.30767	1.00758	1.30767	0.997439	0.441775
LOC100524118	100524118	3.19957	3.02944	3.1871	0.888762	0.991391	-1.12516	-1.00868	0.559525	0.975917
SLC9A8	---	6.0857	6.27134	6.67661	1.13732	1.50619	1.13732	1.50619	0.747315	0.299094
TMEM189	100513322	8.47291	8.62797	8.6189	1.11346	1.10649	1.11346	1.10649	0.465903	0.44863
TSHZ2	100136903	5.72917	5.60337	6.19936	0.916498	1.38529	-1.09111	1.38529	0.881367	0.472034
DOK5	100144540	3.84092	4.09892	4.09892	1.19582	1.19582	1.19582	1.19582	0.120766	0.112624
RBM38	100125973	4.23226	3.71222	3.81608	0.697354	0.749405	-1.43399	-1.33439	0.41168	0.444777
RAB22A	100144535	7.1765	7.21294	6.85028	1.02558	0.797621	1.02558	-1.25373	0.940692	0.350398
NELFCD	100134985	6.56862	6.90482	6.68997	1.26243	1.08775	1.26243	1.08775	0.0522596	0.340977
C20ORF151	100524409	3.01664	3.06221	2.86714	1.03209	0.901563	1.03209	-1.10918	0.81539	0.39508
LOC100620787	---	7.39144	7.53554	7.36584	1.10504	0.982412	1.10504	-1.0179	0.917182	0.991407
LOC100153396	---	6.76045	7.28348	7.15905	1.43697	1.31823	1.43697	1.31823	0.740805	0.792244
CNOT7	100154442	5.71491	6.10235	6.05304	1.30807	1.26412	1.30807	1.26412	0.503977	0.517041
MTUS1	---	4.39708	4.21184	4.91793	0.879503	1.4348	-1.13701	1.4348	0.560642	0.153863
LOC100621622	100621622	4.0563	5.31036	5.83347	2.38512	3.42755	2.38512	3.42755	0.0346365	0.0235015
C17H8orf40	100152445	7.54489	7.94664	7.70819	1.32111	1.11985	1.32111	1.11985	0.210409	0.517051
PRNP	494014	6.27799	6.08783	6.16136	0.876513	0.922345	-1.14089	-1.08419	0.480046	0.626262
GPCPD1	100152321	6.32349	6.00089	6.04463	0.79963	0.82424	-1.25058	-1.21324	0.541456	0.562374
JAG1	100156773	7.09161	6.86309	7.36672	0.85351	1.21009	-1.17163	1.21009	0.892075	0.844029
FLRT3	100158214	7.44436	6.97131	7.4394	0.72044	0.996571	-1.38804	-1.00344	0.420236	1
KIF16B	100154597	6.03398	5.70914	5.84786	0.798385	0.878966	-1.25253	-1.1377	0.352524	0.514201
BFSP1	100521759	4.65618	4.63972	4.16209	0.988653	0.710009	-1.01148	-1.40843	0.998771	0.543589
DSTN	445516	10.3684	10.4356	10.4368	1.04766	1.04858	1.04766	1.04858	0.887019	0.864437
PLK1S1	100156028	6.22538	6.78782	6.7946	1.47677	1.48373	1.47677	1.48373	0.418174	0.373206
NKX2-4	---	2.86155	2.74956	2.75589	0.925309	0.929377	-1.08072	-1.07599	0.631864	0.621386
THBD	100157642	4.75644	5.33025	5.16867	1.48845	1.33074	1.48845	1.33074	0.404325	0.474151
SMOX	100152781	5.62062	5.29502	5.35169	0.797966	0.829936	-1.25319	-1.20491	0.784961	0.809836
MAVS	100037290	5.83984	6.36886	6.45788	1.44295	1.53479	1.44295	1.53479	0.367913	0.255617
LOC100524719	100524719	5.31483	5.88241	5.75096	1.48203	1.35296	1.48203	1.35296	0.371334	0.424347
ATRN	100101470	7.09926	6.61098	6.85669	0.712873	0.845238	-1.40277	-1.1831	0.308255	0.530277
OXT	100152272	2.78388	2.57237	2.52418	0.863629	0.83526	-1.15791	-1.19723	0.444749	0.330064
MRPS26	100157874	5.78448	6.46369	6.18982	1.60126	1.3244	1.60126	1.3244	0.0522596	0.156776
LOC100511791	100511791	3.24691	3.26475	3.0495	1.01244	0.872115	1.01244	-1.14664	0.932777	0.22954
NSFL1C	100513186	9.01077	8.63154	8.53899	0.768848	0.721075	-1.30065	-1.38682	0.595204	0.482811
PSMF1	100152620	7.19421	7.64026	8.18699	1.3623	1.99001	1.3623	1.99001	0.0724618	0.0230194
LOC100519985	100519985	4.86712	5.43621	5.19054	1.48358	1.2513	1.48358	1.2513	0.172839	0.361009
LOC100738964	100524653	5.01502	5.70626	5.77095	1.61467	1.68873	1.61467	1.68873	0.052302	0.0474721
TM9SF4	100511605	7.47329	7.87058	7.89429	1.31703	1.33885	1.31703	1.33885	0.308889	0.243258
CBFA2T2	100157067	5.08202	5.46934	5.38242	1.30797	1.23149	1.30797	1.23149	0.453843	0.506754
PIGU	100154657	6.95584	6.92251	7.28189	0.977168	1.25358	-1.02337	1.25358	0.980395	0.613156
GSS	100152660	5.43501	5.88524	6.29132	1.36625	1.8104	1.36625	1.8104	0.64913	0.384996
CPNE1	100233174	7.24169	8.50759	8.33916	2.40477	2.13978	2.40477	2.13978	0.0738269	0.0975511
LOC100156145	100156145	5.94524	6.43919	6.49562	1.4083	1.46447	1.4083	1.46447	0.0728873	0.0577145
NDRG3	---	7.91308	8.52903	8.4761	1.53256	1.47736	1.53256	1.47736	0.0150164	0.0232335
GHRH	100499556	4.35504	3.97644	3.80875	0.769181	0.684775	-1.30008	-1.46033	0.154785	0.0656974
LOC100155728	100155728	6.69488	6.91885	7.10197	1.16794	1.32601	1.16794	1.32601	0.498971	0.234244
IFT52	100157616	5.65721	6.2755	6.17531	1.53505	1.43207	1.53505	1.43207	0.36402	0.388056
LOC100739270	100739270	3.91061	3.74334	3.59569	0.890526	0.803898	-1.12293	-1.24394	0.690553	0.429061
SDC4	397528	8.27978	7.57699	8.04402	0.614383	0.84924	-1.62765	-1.17752	0.424063	0.768636
TNNC2	414905	3.34903	3.31182	3.30617	0.974533	0.970723	-1.02613	-1.03016	0.896102	0.856224
LOC100738528	100738528	6.92721	7.30877	7.48408	1.30275	1.47108	1.30275	1.47108	0.509207	0.342046
LOC100519807	100738710	4.28958	4.15618	4.0554	0.911682	0.850172	-1.09687	-1.17623	0.68041	0.442944
CSE1L	---	7.91353	7.81369	8.06239	0.933137	1.10869	-1.07165	1.10869	0.859372	0.75117
DRK1	397433	3.03902	2.92634	2.74253	0.92487	0.814228	-1.08123	-1.22816	0.752935	0.387167
PTGIS	100126284	6.8026	7.62028	8.08116	1.76256	2.42596	1.76256	2.42596	0.470131	0.258894
B4GALT5	100522653	7.82781	6.63516	6.72855	0.437499	0.466756	-2.28572	-2.14245	0.292903	0.288139
KCNG1	100134965	2.9013	2.97214	2.81484	1.05032	0.941829	1.05032	-1.06176	0.682663	0.578097
ATP9A	100136901	5.32245	5.59587	5.51345	1.20867	1.14156	1.20867	1.14156	0.767866	0.831507
AURKA	574063	6.72311	6.68316	7.36326	0.972688	1.55849	-1.02808	1.55849	0.99296	0.626221
ZBP1	100144524	4.84855	4.76879	5.81659	0.946211	1.95618	-1.05685	1.95618	0.969379	0.422281
PMEPA1	100144523	3.47065	4.09053	4.17418	1.53674	1.62849	1.53674	1.62849	0.272496	0.194995
APCDD1L	100151808	4.61052	4.59195	4.16815	0.987212	0.735926	-1.01295	-1.35883	0.972526	0.202194
CTSZ	100141405	7.57574	7.11181	7.2215	0.725006	0.782282	-1.3793	-1.27831	0.452198	0.510485
TUBB1	100134983	5.0005	4.61326	4.86623	0.764588	0.91113	-1.30789	-1.09754	0.420257	0.754306
ATP5E	100134963	7.79761	8.45873	8.34013	1.5813	1.45651	1.5813	1.45651	0.184932	0.227439
SYCP2	---	4.18291	5.04356	6.4135	1.81585	4.69326	1.81585	4.69326	0.165354	0.0235015
LOC100514260	100514260	3.44714	2.93989	3.42166	0.70356	0.982494	-1.42134	-1.01782	0.565369	0.988273
LOC100738161	100738161	6.92429	6.16694	6.61732	0.59158	0.808339	-1.69039	-1.2371	0.385239	0.669939
SMARCD3	100521999	4.83351	5.56057	5.40207	1.65527	1.48305	1.65527	1.48305	0.413308	0.45664
NOS3	397557	3.65432	3.6169	3.40763	0.9744	0.842832	-1.02627	-1.18648	0.87874	0.247883
LOC100519808	100519808	4.70617	5.48448	5.52743	1.71512	1.76696	1.71512	1.76696	0.0564405	0.0535165
LOC100625416	100625416	5.9896	5.41788	7.31718	0.672814	2.50982	-1.4863	2.50982	0.525566	0.184052
TBXAS1	397112	3.36719	2.8342	3.04143	0.691122	0.797878	-1.44692	-1.25332	0.482534	0.630661
ZC3HAV1	100415778	7.20458	7.23865	7.78266	1.0239	1.49286	1.0239	1.49286	0.961978	0.231779
PTF-BETA	397609	6.76629	8.45851	7.96342	3.23152	2.29282	3.23152	2.29282	0.237894	0.345187
SLC13A4	100522048	2.9322	2.84833	2.89493	0.943523	0.974496	-1.05986	-1.02617	0.608424	0.823719
AGBL3	100524964	4.57296	4.93583	5.21128	1.28598	1.55651	1.28598	1.55651	0.576271	0.341358
LOC100525844	100525844	6.58608	6.22601	6.5021	0.779124	0.943449	-1.28349	-1.05994	0.552981	0.900058
TMEM209	100516476	7.30919	7.11005	7.38743	0.87107	1.05573	-1.14801	1.05573	0.801107	0.924376
LOC100626356	100626356	6.79457	6.86119	7.06642	1.04726	1.20735	1.04726	1.20735	0.909759	0.518957
OPN1SW	397164	3.57214	3.45007	3.31053	0.918865	0.834157	-1.0883	-1.19882	0.675141	0.369885
LRRC4	---	3.19845	3.06119	2.77702	0.909241	0.746682	-1.09982	-1.33926	0.714116	0.264896
POT1	100192443	6.44322	6.41829	6.44047	0.982872	0.998095	-1.01743	-1.00191	0.983794	1
LOC100525371	100525371	6.46858	6.84616	6.74851	1.29916	1.21413	1.29916	1.21413	0.187645	0.265487
AASS	100513962	4.3881	6.15429	6.05867	3.40157	3.18341	3.40157	3.18341	0.374455	0.355946
LOC100519283	100519283	8.49817	8.37936	8.17732	0.920949	0.800597	-1.08584	-1.24907	0.717598	0.327301
PDE1C	100525902	3.53762	4.64643	3.63949	2.15669	1.07316	2.15669	1.07316	0.0139958	0.569314
FKBP14	100514551	6.96961	7.43964	7.27042	1.38514	1.23184	1.38514	1.23184	0.0706079	0.170234
LOC100513510	100513510	6.04038	6.93306	7.23552	1.85663	2.28967	1.85663	2.28967	0.035896	0.0235015
HOXA13	100359352	2.796	2.5474	2.41787	0.841717	0.769435	-1.18805	-1.29965	0.505311	0.315129
HOXA10	100620451	2.33183	2.42079	2.25142	1.0636	0.945783	1.0636	-1.05732	0.734132	0.739574
LOC100519456	100519456	2.72407	2.71062	2.42452	0.990717	0.812505	-1.00937	-1.23076	0.944768	0.0806273
LOC100519284	100519284	3.82793	3.64633	3.61897	0.881729	0.865163	-1.13414	-1.15585	0.678224	0.596793
LOC100519635	100519635	4.00589	4.07481	3.96075	1.04893	0.969201	1.04893	-1.03178	0.750459	0.832259
HOXA3	100519809	3.33421	3.3576	3.31113	1.01634	0.984129	1.01634	-1.01613	0.925843	0.912127
CYCS	100170131	5.43971	5.23145	5.20251	0.865581	0.848386	-1.15529	-1.17871	0.636005	0.552562
IGFBP3	448812	3.38597	2.94609	2.71029	0.737193	0.626035	-1.3565	-1.59736	0.491233	0.290715
WAP	396835	3.12283	3.07456	3.00422	0.967093	0.921071	-1.03403	-1.08569	0.827141	0.515687
ZMIZ2	---	6.35524	5.61907	6.14389	0.600328	0.863725	-1.66575	-1.15778	0.274537	0.706323
LOC100516709	100516709	5.40951	5.75486	5.73205	1.27046	1.25053	1.27046	1.25053	0.222644	0.218775
INHBA	397093	5.05507	4.4092	5.40276	0.639104	1.27252	-1.56469	1.27252	0.66471	0.815003
LOC100518707	100518707	5.77584	6.06131	5.77441	1.2188	0.999004	1.2188	-1.001	0.433655	1
INSIG1	403162	7.48338	6.8748	6.92231	0.655842	0.6778	-1.52476	-1.47536	0.468819	0.459196
LOC100623016	100623016	4.08869	4.00485	3.75116	0.943545	0.791398	-1.05983	-1.26359	0.63739	0.11734
GALNT11	100515515	6.39469	6.83517	6.61286	1.35706	1.16326	1.35706	1.16326	0.2527	0.483962
ABP1	100517436	3.00685	2.91326	2.7856	0.937183	0.857817	-1.06703	-1.16575	0.829259	0.535014
LOC100521480	100521480	5.09126	5.7931	5.5218	1.62658	1.34774	1.62658	1.34774	0.084791	0.204523
NDUFB2	100513895	6.60701	6.99101	6.6988	1.30496	1.0657	1.30496	1.0657	0.441005	0.849213
SLC37A3	100626074	5.97414	5.6718	5.59477	0.810938	0.768772	-1.23314	-1.30078	0.122303	0.0717249
LOC100517251	100517251	5.02041	5.64273	5.579	1.53935	1.47283	1.53935	1.47283	0.0931787	0.112372
LOC100517620	100517620	4.10658	3.89193	3.35728	0.861755	0.594892	-1.16042	-1.68098	0.420236	0.0442024
CALD1	100524227	10.2248	10.9574	11.0004	1.66159	1.71183	1.66159	1.71183	0.513812	0.4594
PPCS	---	3.72002	3.43869	3.14963	0.822833	0.673437	-1.21531	-1.48492	0.615324	0.323476
EXOC4	100511293	7.30687	7.30939	7.46457	1.00175	1.11551	1.00175	1.11551	0.998771	0.265225
LOC414428	414428	7.61601	7.65194	7.68707	1.02522	1.05049	1.02522	1.05049	0.801144	0.552886
COPG2	100515937	7.26016	7.88583	7.81976	1.54293	1.47386	1.54293	1.47386	0.181731	0.192829
MEST	100147710	6.10062	5.6407	5.94443	0.727025	0.897391	-1.37547	-1.11434	0.54085	0.839438
LOC100516654	100516654	5.5385	5.75904	5.85126	1.16517	1.24208	1.16517	1.24208	0.765469	0.62824
ARF5	100270722	4.95574	6.05609	5.4574	2.14406	1.41584	2.14406	1.41584	0.0694727	0.278336
C18H7orf58	100511847	5.97939	5.14211	5.41407	0.559699	0.675806	-1.78668	-1.47972	0.0346365	0.0832466
LOC100516839	100516839	2.66831	2.76711	2.76711	1.07088	1.07088	1.07088	1.07088	0.580109	0.546992
MET	654328	5.75534	3.90329	5.90387	0.276998	1.10844	-3.61013	1.10844	0.519796	0.969298
CAV1	404693	9.94391	9.62738	10.145	0.802999	1.14953	-1.24533	1.14953	0.418174	0.538644
MDFIC	100192442	8.61612	8.881	9.1396	1.20154	1.43742	1.20154	1.43742	0.693078	0.416332
LOC100519992	100519992	3.1067	2.799	2.94525	0.807927	0.894123	-1.23774	-1.11841	0.429271	0.629542
LOC100520161	100520161	2.71669	2.48943	2.62009	0.854257	0.935235	-1.17061	-1.06925	0.408638	0.674609
ANLN	---	8.5883	8.62995	9.14098	1.02929	1.46681	1.02929	1.46681	0.996445	0.755043
BBS9	100525726	6.28521	6.99827	6.96748	1.63928	1.60467	1.63928	1.60467	0.32704	0.302636
ADCYAP1R1	100511793	3.30972	3.30812	3.09489	0.998889	0.861643	-1.00111	-1.16057	1	0.265733
GHRHR	397100	3.23564	3.11527	3.07725	0.919947	0.896025	-1.08702	-1.11604	0.607931	0.475908
LOC100514021	100514021	3.12139	2.70359	2.87802	0.748564	0.844771	-1.33589	-1.18375	0.253068	0.427865
C18H7orf41	100513191	6.69013	7.30293	7.60341	1.52922	1.88332	1.52922	1.88332	0.593608	0.419129
PLEKHA8	100514381	5.41077	5.72681	5.43322	1.24491	1.01568	1.24491	1.01568	0.61649	0.981789
LOC100513831	100513831	3.06791	3.07521	2.99332	1.00507	0.949608	1.00507	-1.05307	0.978859	0.583854
LOC100516165	100516165	9.38833	9.42558	9.39927	1.02616	1.00761	1.02616	1.00761	0.931179	0.982281
EVX1	100518282	3.51042	3.45769	3.22559	0.964113	0.820841	-1.03722	-1.21826	0.744577	0.125552
LOC100524413	100524413	6.72521	6.79878	6.67143	1.05232	0.963406	1.05232	-1.03798	0.611174	0.696191
LOC100625033	100625033	3.15121	3.14295	3.18792	0.994294	1.02577	-1.00574	1.02577	0.983794	0.856858
LOC100512641	100512641	7.04472	6.34473	6.54673	0.615574	0.708092	-1.6245	-1.41225	0.042525	0.09492
YKT6	100513964	8.40565	9.02369	8.65164	1.53479	1.1859	1.53479	1.1859	0.0420699	0.26061
LOC100515289	100515289	5.19945	5.75386	5.41597	1.46858	1.16193	1.46858	1.16193	0.042525	0.271291
LOC100620524	100620524	6.33885	6.61855	6.34295	1.21395	1.00285	1.21395	1.00285	0.222644	0.994348
CHID1	100511064	6.01471	6.23641	6.34289	1.1661	1.25542	1.1661	1.25542	0.556225	0.384996
PIDD	---	4.26288	4.15381	4.24996	0.927186	0.991084	-1.07853	-1.009	0.524319	0.950428
SCT	397464	3.69765	3.78066	3.35443	1.05922	0.788279	1.05922	-1.26859	0.563891	0.072651
MIR210	100316612	4.76097	4.61881	4.36741	0.906163	0.76125	-1.10355	-1.31363	0.699824	0.290931
FADD	595129	6.2939	6.6809	6.45647	1.30767	1.11928	1.30767	1.11928	0.399208	0.669142
FGF4	100518595	3.98035	4.09902	3.87473	1.08573	0.9294	1.08573	-1.07596	0.516293	0.525705
LOC100524845	100524845	3.25986	3.20673	2.9626	0.963843	0.813796	-1.03751	-1.22881	0.892075	0.357724
LOC100525731	100739508	5.50519	5.97204	6.12884	1.38209	1.54076	1.38209	1.54076	0.491109	0.354912
LOC100526092	100526092	4.91372	5.53107	5.47163	1.53406	1.47213	1.53406	1.47213	0.199003	0.209318
LOC100511860	100511860	4.39864	4.27772	4.03177	0.919604	0.775464	-1.08742	-1.28955	0.58043	0.149637
LOC100525205	100525205	8.06587	5.88441	6.62801	0.220453	0.369116	-4.53612	-2.70918	0.0127508	0.0235015
FIBP	100525557	6.3329	6.81453	6.80019	1.39633	1.38251	1.39633	1.38251	0.164987	0.153863
EFEMP2	100526031	7.92677	9.27197	9.02071	2.54065	2.13456	2.54065	2.13456	0.423964	0.456868
LOC100514699	100514699	4.22524	4.11535	4.02764	0.926659	0.871998	-1.07915	-1.14679	0.747355	0.513637
LOC100516058	100516058	4.20092	4.10367	4.14085	0.934812	0.959215	-1.06973	-1.04252	0.81564	0.883372
MIR192	100498725	2.47313	2.49535	2.48533	1.01552	1.00849	1.01552	1.00849	0.972526	0.984702
SF1	100523886	7.98785	7.82638	7.72253	0.89411	0.832014	-1.11843	-1.2019	0.584428	0.376818
CCDC88B	100525503	3.40101	3.55073	3.36557	1.10935	0.975735	1.10935	-1.02487	0.677072	0.929706
ATL3	100512265	9.10776	8.94014	9.24293	0.890306	1.09822	-1.12321	1.09822	0.36987	0.407033
PLA2G16	100512584	4.1241	5.26781	5.00384	2.20948	1.84004	2.20948	1.84004	0.0540575	0.0963577
AHNAK	---	9.71562	9.33345	9.63936	0.767278	0.948508	-1.30331	-1.05429	0.418174	0.865798
FADS2	444997	8.84211	7.57514	8.12934	0.41553	0.610146	-2.40656	-1.63895	0.181583	0.372084
FADS1	444995	8.74783	8.37881	8.47856	0.774308	0.829739	-1.29148	-1.2052	0.507697	0.5916
LOC100521541	100521541	3.00985	2.74236	2.93109	0.83076	0.946867	-1.20372	-1.05611	0.353833	0.751204
MS4A7	100628141	4.05188	2.67938	2.65207	0.386223	0.37898	-2.58918	-2.63866	0.0237712	0.0235015
LOC100523589	100523589	2.06027	1.83181	2.15464	0.853546	1.0676	-1.17158	1.0676	0.330737	0.621286
NDUFS3	100510948	7.60511	8.14897	8.0667	1.45787	1.37706	1.45787	1.37706	0.0487358	0.074238
FAM180B	---	3.33503	3.14847	3.20666	0.878703	0.914866	-1.13804	-1.09306	0.5247	0.632945
LOC100512266	100512266	5.21891	5.48588	5.57531	1.20327	1.28023	1.20327	1.28023	0.495387	0.362465
ACP2	100626689	5.76726	6.36577	6.72605	1.51416	1.94368	1.51416	1.94368	0.380055	0.164257
LOC100519182	---	7.52742	7.41996	7.84446	0.928221	1.24577	-1.07733	1.24577	0.922676	0.684538
MDK	100359358	7.00601	7.10496	6.80751	1.071	0.871457	1.071	-1.1475	0.898245	0.734946
PHF21A	---	6.60772	6.73888	6.63232	1.09518	1.0172	1.09518	1.0172	0.887931	0.984246
TRAF6	396629	5.56219	5.22866	5.59687	0.793589	1.02433	-1.2601	1.02433	0.325385	0.91723
LOC100524189	100519294	4.86601	5.67174	5.60804	1.74803	1.67252	1.74803	1.67252	0.194557	0.198448
LOC100525733	100525733	6.26587	6.10127	6.07823	0.892176	0.878041	-1.12086	-1.1389	0.568554	0.487463
LMO2	100512825	6.00805	4.95927	5.11556	0.48338	0.538686	-2.06877	-1.85637	0.0268357	0.0348947
FBXO3	100511547	5.66976	6.04429	5.89742	1.29642	1.17093	1.29642	1.17093	0.27232	0.429955
CD59	397347	6.91106	6.54835	6.63537	0.777698	0.826052	-1.28585	-1.21058	0.467135	0.527777
LGR4	100518646	5.52959	5.19451	5.70378	0.792738	1.12833	-1.26145	1.12833	0.572994	0.767347
IGSF22	100523535	2.6948	2.74652	2.64886	1.0365	0.968659	1.0365	-1.03236	0.751569	0.765678
LDHA	407245	10.5261	10.3649	10.3343	0.894258	0.875497	-1.11825	-1.14221	0.418429	0.304873
HPS5	100049701	6.66576	6.49234	6.64201	0.886736	0.983675	-1.12773	-1.0166	0.789654	0.979041
SAAL1	100526207	5.48916	5.65321	5.57892	1.12043	1.0642	1.12043	1.0642	0.543498	0.726187
RPS13	100513520	5.09871	5.59557	5.57664	1.41114	1.39274	1.41114	1.39274	0.188762	0.180896
COPB1	100337660	8.6344	8.98645	8.57273	1.27637	0.958156	1.27637	-1.04367	0.163599	0.761256
ARNTL	100037286	6.41203	5.80817	6.25887	0.657991	0.899278	-1.51978	-1.112	0.149748	0.624741
MICAL2	100519075	7.1256	7.23383	8.21468	1.0779	2.12739	1.0779	2.12739	0.917642	0.209592
DKK3	664653	6.08597	6.91626	7.32639	1.77804	2.36268	1.77804	2.36268	0.0466037	0.0235015
LOC396877	396877	5.04706	3.9997	3.84152	0.483853	0.433606	-2.06675	-2.30624	0.433655	0.346693
CIRBP	100522851	7.33537	8.24512	7.55579	1.87872	1.16507	1.87872	1.16507	0.182829	0.679709
LOC100512036	100512036	3.9058	3.85465	3.51644	0.965171	0.763472	-1.03609	-1.30981	0.798102	0.0926865
ONECUT3	100512947	3.77884	3.67435	3.32316	0.930137	0.729168	-1.07511	-1.37143	0.902554	0.472265
BTBD2	---	7.53232	7.80211	7.6458	1.20563	1.08183	1.20563	1.08183	0.596681	0.828571
DOT1L	100738665	5.20921	4.60983	4.83007	0.660035	0.768892	-1.51507	-1.30057	0.0417916	0.117935
THOP1	397442	5.68849	5.59265	5.38001	0.935722	0.807487	-1.06869	-1.23841	0.901901	0.581896
LOC100525327	100525327	2.92876	2.77904	2.78296	0.901422	0.903874	-1.10936	-1.10635	0.462029	0.435231
UHRF1	100511003	4.8292	4.0629	4.52458	0.587925	0.809656	-1.7009	-1.23509	0.534764	0.804708
PTPRS	100515359	7.01638	7.09765	7.00863	1.05795	0.994647	1.05795	-1.00538	0.969213	1
LOC100512091	100512091	5.55783	5.46472	5.07859	0.937498	0.717352	-1.06667	-1.39402	0.747315	0.139953
LOC100513645	100513645	3.26483	2.98587	3.16695	0.82419	0.934409	-1.21331	-1.0702	0.149231	0.500295
LOC100514213	100514213	4.44032	4.64974	4.50936	1.15622	1.04902	1.15622	1.04902	0.434645	0.780661
CAPS	100514564	4.08057	3.95012	3.72919	0.913542	0.783834	-1.09464	-1.27578	0.717988	0.329691
CD70	733577	4.00362	3.47994	5.37491	0.695596	2.58702	-1.43762	2.58702	0.759338	0.39784
LOC100522063	100522063	2.94168	2.91227	2.71902	0.979818	0.856981	-1.0206	-1.16689	0.956245	0.498073
ANGPTL4	397628	4.4134	4.07015	3.69517	0.788262	0.607841	-1.26861	-1.64517	0.424582	0.128887
MARCH2	100513975	5.85081	6.04503	6.28908	1.14411	1.35498	1.14411	1.35498	0.835384	0.562115
EPOR	397554	2.95216	2.9284	2.81041	0.983667	0.906417	-1.0166	-1.10325	0.937292	0.480161
LOC100515771	100515771	5.06321	5.55983	5.71864	1.4109	1.57508	1.4109	1.57508	0.462811	0.32354
PRKCSH	100516540	7.96372	8.44945	8.36747	1.4003	1.32294	1.4003	1.32294	0.231761	0.267036
TYK2	397363	6.18346	5.92269	6.01461	0.834644	0.889552	-1.19812	-1.12416	0.158971	0.282332
ICAM3	100141403	2.91752	2.96529	2.89168	1.03367	0.982245	1.03367	-1.01808	0.772052	0.876385
S1PR2	100511551	6.97496	6.21417	6.26158	0.590171	0.609889	-1.69442	-1.63964	0.0319666	0.0406862
OLFM2	100512648	4.50993	4.48549	3.86697	0.983202	0.640396	-1.01709	-1.56153	0.953101	0.0749016
LOC100517880	100517880	2.60665	2.45023	2.54188	0.897248	0.956098	-1.11452	-1.04592	0.504648	0.77507
LOC396788	100739415	1.79699	1.80152	1.85302	1.00315	1.0396	1.00315	1.0396	1	0.887328
LOC100511983	100511983	2.39708	2.35786	2.20059	0.973183	0.872672	-1.02756	-1.14591	0.877231	0.362465
LOC100514034	100514034	2.6525	2.61851	2.54174	0.976714	0.926097	-1.02384	-1.0798	0.801445	0.378633
LOC100623888	100624111	3.83061	3.82862	3.52865	0.998624	0.81115	-1.00138	-1.23282	1	0.242495
LOC100520362	100520362	6.96392	7.30707	6.8738	1.26852	0.939445	1.26852	-1.06446	0.279266	0.734946
KLF1	100174958	2.72263	3.04188	2.74269	1.24768	1.014	1.24768	1.014	0.374295	0.960075
BEST2	100522788	2.48946	2.54246	2.30441	1.03742	0.879618	1.03742	-1.13686	0.831894	0.403113
NFIX	100523536	9.98114	10.272	10.465	1.22338	1.39847	1.22338	1.39847	0.586198	0.374638
CACNA1A	---	3.24782	3.25206	3.19618	1.00294	0.964842	1.00294	-1.03644	0.99296	0.718669
LOC100525683	100525683	6.03038	6.50773	6.42888	1.39218	1.31814	1.39218	1.31814	0.178288	0.212776
ZSWIM4	100510892	4.12181	3.89084	3.88564	0.85206	0.848996	-1.17363	-1.17786	0.351921	0.296233
MIR181C	100316599	5.71226	4.99958	4.99847	0.610187	0.609715	-1.63884	-1.64011	0.0529106	0.0566454
MIR181D	100498714	3.78228	3.60014	3.46765	0.881396	0.804054	-1.13456	-1.2437	0.480046	0.232192
LOC100515879	100515879	3.26995	3.00392	3.01563	0.831603	0.838381	-1.2025	-1.19277	0.41168	0.384209
LOC100626456	100626456	3.05379	3.06295	2.77324	1.00637	0.823278	1.00637	-1.21466	0.992736	0.385145
LOC100519414	100519414	2.36762	2.12203	2.18509	0.843474	0.881161	-1.18557	-1.13487	0.403381	0.459196
LOC100736663	100736663	2.7142	2.82008	2.71907	1.07615	1.00338	1.07615	1.00338	0.569872	0.990415
AP1M1	100511918	8.37733	8.37712	8.4819	0.999852	1.07518	-1.00015	1.07518	1	0.53833
LOC100626937	100626937	3.74812	3.48545	3.59993	0.833544	0.902384	-1.1997	-1.10818	0.33057	0.502372
LOC100518473	100518473	3.08004	2.97724	2.822	0.931224	0.836223	-1.07386	-1.19585	0.596681	0.223361
IFI30	100174943	9.20324	9.05759	9.27241	0.903967	1.04911	-1.10624	1.04911	0.431178	0.667651
TMEM59L	100511310	5.03329	5.69701	6.1722	1.58416	2.20215	1.58416	2.20215	0.071727	0.0235654
LOC100521239	100521239	8.11996	8.77455	8.59794	1.57417	1.3928	1.57417	1.3928	0.0854224	0.153875
LOC100511493	100511493	3.96093	3.90024	3.79738	0.958804	0.892829	-1.04297	-1.12004	0.821958	0.474151
ZNF692	100525277	5.099	5.05676	4.88675	0.971151	0.863192	-1.02971	-1.15849	0.758534	0.157039
ARF4	100270721	9.11224	9.35398	9.12411	1.18241	1.00826	1.18241	1.00826	0.192085	0.950754
TBC1D9B	100520777	5.21716	5.77975	5.67555	1.47692	1.37401	1.47692	1.37401	0.430699	0.464969
CBY3	---	3.52981	3.71311	3.00984	1.13547	0.697386	1.13547	-1.43393	0.548776	0.144215
GRM6	---	2.83854	2.89299	2.71154	1.03846	0.915736	1.03846	-1.09202	0.87874	0.642308
LOC100521775	100521775	3.67069	3.66184	3.36179	0.993879	0.807256	-1.00616	-1.23876	0.976976	0.129123
ZNF346	100512523	4.90365	5.74423	6.00419	1.79078	2.14435	1.79078	2.14435	0.0268357	0.0230194
SNCB	100127169	3.51857	3.54238	3.40683	1.01664	0.925469	1.01664	-1.08053	0.865937	0.361903
TMEM171	100514277	2.76711	2.76711	2.66683	1	0.932857	1	-1.07198	1	0.412777
LOC100514450	100514450	2.66194	2.53377	2.41884	0.914995	0.844926	-1.0929	-1.18354	0.578377	0.308488
LOC100515129	100515129	4.63806	4.79447	4.92755	1.11451	1.22221	1.11451	1.22221	0.794513	0.566148
HEXB	396958	6.52854	5.67686	6.19163	0.55414	0.79174	-1.8046	-1.26304	0.157139	0.467707
HMGCR	100144446	8.48019	8.01747	8.01795	0.725614	0.725859	-1.37814	-1.37768	0.250004	0.218745
BHMT	397371	3.09586	2.70098	2.59677	0.760553	0.707556	-1.31483	-1.41332	0.434707	0.30438
LOC100624743	100624743	3.43587	3.69797	4.26761	1.19922	1.77983	1.19922	1.77983	0.767336	0.336537
LOC100627992	100627992	7.01642	7.44877	7.45607	1.34943	1.35627	1.34943	1.35627	0.250004	0.212776
FAM151B	100511985	5.9013	5.6294	5.78572	0.828227	0.923012	-1.2074	-1.08341	0.739826	0.893797
LOC100514895	100514895	5.25637	5.41114	5.30138	1.11324	1.03169	1.11324	1.03169	0.544807	0.867047
ARSK	100627205	6.52218	6.99858	6.93924	1.39127	1.3352	1.39127	1.3352	0.496666	0.509761
LOC100516784	100516784	4.06964	4.6024	4.75828	1.4467	1.61177	1.4467	1.61177	0.448162	0.312171
COX7C	100037990	7.98619	8.61833	8.39105	1.54986	1.32396	1.54986	1.32396	0.032156	0.0853451
RASA1	100627579	8.16271	8.22774	8.70701	1.04611	1.45831	1.04611	1.45831	0.956608	0.46211
TTC37	100522857	7.07664	7.11918	7.13461	1.02992	1.04099	1.02992	1.04099	0.906209	0.842069
CAST	397135	9.2723	9.51448	9.74104	1.18278	1.3839	1.18278	1.3839	0.184932	0.0442024
LNPEP	100125826	7.73799	7.56473	8.13163	0.886837	1.3137	-1.1276	1.3137	0.742641	0.424347
MAN2A1	100514631	8.13092	8.24632	8.13495	1.08327	1.0028	1.08327	1.0028	0.564096	0.994847
SLC25A46	100516066	6.44357	6.83802	6.74063	1.31444	1.22863	1.31444	1.22863	0.311611	0.387167
APC	100517932	8.04964	7.47307	7.87156	0.670554	0.883878	-1.4913	-1.13138	0.493946	0.832311
LOC100521841	100521841	3.44025	3.43689	3.29321	0.997678	0.903104	-1.00233	-1.10729	1	0.484779
COMMD10	100522728	6.3877	6.38236	6.44498	0.996312	1.0405	-1.0037	1.0405	0.989748	0.709858
TNFAIP8	100524014	5.05323	5.66236	6.509	1.52534	2.74304	1.52534	2.74304	0.582277	0.224409
CSNK1G3	100511866	6.64418	6.75193	6.68464	1.07754	1.02844	1.07754	1.02844	0.512231	0.803616
LOC100515883	100515883	7.21606	7.79911	7.49629	1.49801	1.21439	1.49801	1.21439	0.124188	0.367086
CHSY3	100518720	4.10981	4.31407	4.66226	1.15209	1.46657	1.15209	1.46657	0.817341	0.464802
LOC100521955	100521955	2.10851	2.1155	2.07128	1.00486	0.974524	1.00486	-1.02614	0.984067	0.828088
LOC100524308	100524308	7.38187	8.10349	8.00487	1.64904	1.54007	1.64904	1.54007	0.22748	0.249141
TCF7	100512951	4.97604	5.23462	5.758	1.19631	1.71947	1.19631	1.71947	0.572992	0.144352
PHF15	---	5.43753	5.26267	5.62626	0.885855	1.13976	-1.12885	1.13976	0.522839	0.46211
TGFBI	---	4.79299	5.75808	6.57276	1.95219	3.43371	1.95219	3.43371	0.199413	0.0535165
BRD8	100518182	5.98716	6.33139	6.37064	1.26947	1.30448	1.26947	1.30448	0.267776	0.198149
EGR1	100520726	10.0609	8.51365	9.1657	0.342159	0.53767	-2.92262	-1.85988	0.0743154	0.211954
TMCO6	100519892	4.8242	4.94882	4.65474	1.09022	0.889174	1.09022	-1.12464	0.699824	0.556346
LOC100521779	100521779	4.67972	5.25802	5.29246	1.49309	1.52916	1.49309	1.52916	0.598227	0.545221
GNPDA1	100512094	6.35207	6.40042	6.03544	1.03408	0.802946	1.03408	-1.24541	0.900792	0.316003
PCDH12	100520068	3.32214	3.03027	3.15667	0.816842	0.89164	-1.22423	-1.12153	0.0691775	0.199461
NR3C1	396740	6.90781	6.956	6.62971	1.03397	0.824678	1.03397	-1.21259	0.977426	0.764121
LOC100628117	100628117	2.97626	2.75262	3.03941	0.856402	1.04474	-1.16768	1.04474	0.507563	0.854688
RBM27	100526159	7.25667	6.60854	6.88016	0.638106	0.7703	-1.56714	-1.2982	0.259369	0.432315
LOC100621805	100621805	3.16655	2.92927	2.99318	0.848341	0.886771	-1.17877	-1.12769	0.335148	0.415238
SPINK6	---	2.85061	2.7809	2.62101	0.952834	0.852874	-1.0495	-1.17251	0.815578	0.394591
PPARGC1B	100329221	3.78675	3.47568	3.572	0.806042	0.861695	-1.24063	-1.1605	0.408638	0.493861
LOC100522983	---	2.70887	2.19694	2.18452	0.701282	0.695269	-1.42596	-1.43829	0.0957442	0.0861828
LOC100523893	100523893	2.65918	2.5666	2.46884	0.937848	0.876397	-1.06627	-1.14104	0.537965	0.231779
LOC100526041	100526041	2.75054	2.52187	2.5732	0.85342	0.884328	-1.17176	-1.1308	0.373403	0.424325
LOC100520237	100520237	2.41863	2.31382	2.52628	0.929927	1.07747	-1.07535	1.07747	0.763456	0.732924
LOC100516486	100516486	2.22249	2.09715	2.24815	0.916787	1.01794	-1.09077	1.01794	0.696071	0.946019
LOC100523488	100523488	2.09097	2.07928	2.18125	0.991928	1.06457	-1.00814	1.06457	0.987497	0.775987
LOC100516426	100516426	2.42378	2.19641	2.41578	0.854195	0.994475	-1.17069	-1.00556	0.258543	0.973773
LOC100517519	100517519	5.06387	5.92005	5.7137	1.81024	1.56898	1.81024	1.56898	0.0884648	0.148179
IFITM3	100518544	5.43703	7.44181	8.6228	4.01327	9.09943	4.01327	9.09943	0.220208	0.0782298
MUC6	---	3.91065	3.90561	3.72127	0.996513	0.876984	-1.0035	-1.14027	0.982741	0.151178
LOC100513456	100513456	6.4574	7.34979	7.7071	1.85625	2.37792	1.85625	2.37792	0.238962	0.116313
CD151	100511619	9.57636	9.51301	10.0199	0.95704	1.35994	-1.04489	1.35994	0.850681	0.177136
PNPLA2	100049704	6.6836	7.21908	7.56351	1.44943	1.84026	1.44943	1.84026	0.240657	0.0811887
LOC100511980	100511980	3.88928	3.77292	3.73171	0.922514	0.896533	-1.08399	-1.11541	0.587795	0.445854
LOC100516312	100516312	6.45541	6.32825	6.36782	0.915634	0.941094	-1.09214	-1.06259	0.552625	0.659348
LOC100627067	100627067	5.76462	5.43836	5.71099	0.797602	0.963512	-1.25376	-1.03787	0.660192	0.952728
GAL	397465	3.48778	3.23806	3.40137	0.84106	0.941867	-1.18898	-1.06172	0.464964	0.79082
LOC100525556	100525556	4.13475	4.23692	3.9757	1.07339	0.895613	1.07339	-1.11655	0.841227	0.709129
LOC100511065	100511065	5.02791	5.37168	5.35046	1.26907	1.25054	1.26907	1.25054	0.220505	0.215911
LOC100512702	100512702	3.03354	2.82428	2.72953	0.864983	0.809998	-1.15609	-1.23457	0.399318	0.205016
CARNS1	100512885	4.72638	4.46107	4.34034	0.832021	0.76523	-1.20189	-1.3068	0.493903	0.320687
LOC100513263	100513263	4.74422	4.50318	4.86735	0.846132	1.08909	-1.18185	1.08909	0.494431	0.706323
ADRBK1	100513842	4.81858	4.91137	4.56592	1.06643	0.839347	1.06643	-1.1914	0.76343	0.387293
TMEM151A	100520884	3.19914	3.14473	3.09356	0.962992	0.929432	-1.03843	-1.07593	0.946962	0.857006
LOC100522848	100522537	10.1138	10.4452	10.341	1.25827	1.17058	1.25827	1.17058	0.189101	0.301358
LOC100522179	100522179	4.0866	4.00037	3.94342	0.941982	0.90552	-1.06159	-1.10434	0.662831	0.445598
MUS81	100511000	4.46555	4.47378	4.47284	1.00573	1.00507	1.00573	1.00507	0.967684	0.962556
EHBP1L1	100627141	5.23116	5.03543	5.50856	0.873127	1.212	-1.14531	1.212	0.325684	0.165876
LOC100737751	100737751	3.19176	2.94963	3.13522	0.845499	0.961565	-1.18273	-1.03997	0.395808	0.824383
CAPN1	397027	7.11884	7.47397	7.41887	1.2791	1.23117	1.2791	1.23117	0.47587	0.500262
LOC100515072	100515072	5.63849	6.32155	6.0828	1.60554	1.36066	1.60554	1.36066	0.0420699	0.11587
LOC100515705	100515705	6.80908	7.32196	7.51284	1.4269	1.62874	1.4269	1.62874	0.506253	0.364538
LOC100524971	100524971	5.62314	6.24068	6.19906	1.53426	1.49063	1.53426	1.49063	0.36721	0.353714
PLCB3	100525148	6.43167	6.4961	6.7866	1.04567	1.27893	1.04567	1.27893	0.636005	0.0585356
LOC100526032	100526032	3.43451	3.16168	3.00088	0.827691	0.740395	-1.20818	-1.35063	0.184445	0.0659005
LGALS12	100217395	3.47731	3.40195	3.48361	0.949102	1.00438	-1.05363	1.00438	0.672194	0.981789
FADS3	100518057	7.16049	7.09034	7.71888	0.952538	1.47263	-1.04983	1.47263	0.896102	0.226867
LOC100519294	100519294	5.44755	5.89349	5.60289	1.36219	1.11368	1.36219	1.11368	0.0850584	0.422281
LOC100519941	100519941	3.88641	4.22833	4.46512	1.26744	1.49352	1.26744	1.49352	0.188936	0.0583932
PPAG3	396731	2.95277	2.52548	2.83241	0.743658	0.919956	-1.3447	-1.08701	0.17765	0.618889
LOC100510947	100510947	4.17629	3.99667	3.74117	0.882939	0.739633	-1.13258	-1.35202	0.668831	0.309154
CD5	100513336	3.25221	3.20872	3.10286	0.970302	0.901653	-1.03061	-1.10907	0.881911	0.502372
LOC100516591	100516591	2.41028	2.43766	2.21983	1.01916	0.876331	1.01916	-1.14112	0.945561	0.462427
LOC100525029	100525029	7.4644	7.68067	7.37719	1.16173	0.941342	1.16173	-1.06231	0.858208	0.943411
LOC100517326	100517326	7.12468	6.22853	6.84148	0.53732	0.821766	-1.86109	-1.21689	0.0282106	0.253297
LOC100628183	100628183	3.01644	3.10021	3.05166	1.05978	1.02471	1.05978	1.02471	0.858927	0.940621
LOC100512703	100512703	2.8154	2.66394	2.62933	0.900343	0.879	-1.11069	-1.13766	0.51215	0.407557
LOC100519181	100519181	2.82262	2.77906	2.54134	0.970257	0.822859	-1.03065	-1.21527	0.880885	0.26061
CTNND1	100519699	8.54538	8.74753	8.7831	1.15041	1.17913	1.15041	1.17913	0.737307	0.659262
LOC100523887	100523887	3.14291	2.81795	2.93172	0.79832	0.863824	-1.25263	-1.15764	0.283794	0.419129
LOC100522977	100522977	2.80921	2.82175	2.76782	1.00873	0.971717	1.00873	-1.02911	0.970195	0.839919
LOC100523167	100523167	2.32365	2.3902	2.24738	1.04721	0.948504	1.04721	-1.05429	0.718239	0.645539
LOC100523534	100523534	2.59276	2.44748	2.52602	0.904203	0.954792	-1.10595	-1.04735	0.616521	0.820575
LOC100510982	100519545	8.55633	9.27341	8.96027	1.64385	1.32312	1.64385	1.32312	0.245617	0.431038
KBTBD4	100511244	6.41778	6.84389	6.72158	1.34361	1.23439	1.34361	1.23439	0.336945	0.425529
LOC100511621	100511621	4.44785	4.53826	4.00566	1.06467	0.736016	1.06467	-1.35867	0.822775	0.248348
NR1H3	397553	4.94178	5.49958	5.29204	1.47203	1.2748	1.47203	1.2748	0.073139	0.182386
LOC100512645	100512645	3.50549	3.5215	3.36395	1.01116	0.906549	1.01116	-1.10308	0.9612	0.472326
LOC100519885	100519885	3.89218	3.88011	3.57115	0.991667	0.800494	-1.0084	-1.24923	0.997439	0.553541
CD82	100270689	5.73498	5.07689	5.29938	0.633715	0.739386	-1.578	-1.35247	0.436795	0.547058
TTC17	100739017	6.31786	6.23742	6.49592	0.945773	1.13137	-1.05734	1.13137	0.813784	0.529385
RAG-1	397506	3.12427	3.00596	3.0558	0.921265	0.953649	-1.08546	-1.0486	0.505335	0.674533
LOC100525150	100525150	6.61922	5.93415	6.52018	0.621977	0.933651	-1.60778	-1.07106	0.116125	0.773342
CAT	397568	8.23077	8.28562	7.92359	1.03875	0.80822	1.03875	-1.23729	0.905694	0.391854
PRMT3	100521429	6.50874	6.66626	6.48658	1.11537	0.984753	1.11537	-1.01548	0.838834	0.984246
KCNC1	100513908	2.61124	2.65645	2.53033	1.03183	0.945464	1.03183	-1.05768	0.85101	0.679595
CALCB	396563	3.38895	3.28406	3.25502	0.929872	0.911344	-1.07542	-1.09728	0.58022	0.457858
TEF1	100216478	7.77204	7.97214	8.11791	1.14877	1.27091	1.14877	1.27091	0.553025	0.319383
ADM	397195	8.01635	8.45126	7.2271	1.35183	0.578645	1.35183	-1.72818	0.848001	0.669005
WEE1	100521487	7.22729	6.25443	6.83297	0.509497	0.760849	-1.96272	-1.31432	0.0850584	0.37009
LOC100524239	100524239	5.64678	6.60377	6.15552	1.94126	1.42281	1.94126	1.42281	0.112993	0.300233
ATP8B3	---	2.94009	2.67333	2.64542	0.831185	0.815262	-1.2031	-1.2266	0.387852	0.295871
AP3D1	100049700	6.73972	6.75169	6.77486	1.00833	1.02465	1.00833	1.02465	0.964413	0.837953
LOC100515299	100515299	3.05731	3.11896	3.08648	1.04365	1.02042	1.04365	1.02042	0.652028	0.833285
LOC100519240	100519240	4.93148	4.56663	5.77282	0.776549	1.79172	-1.28775	1.79172	0.23128	0.0406862
CACTIN	---	4.85437	4.72193	4.65523	0.912286	0.871068	-1.09615	-1.14802	0.552496	0.376336
MATK	100521543	3.07862	3.06445	2.96437	0.990231	0.923869	-1.00987	-1.08241	0.983315	0.713176
SIRT6	100126274	4.82208	5.09443	5.07187	1.20778	1.18903	1.20778	1.18903	0.517793	0.515036
LOC100524481	100524481	6.08345	6.62203	6.27128	1.45254	1.13904	1.45254	1.13904	0.248075	0.610264
LSDP5	100142670	3.51339	3.66869	3.75061	1.11365	1.17872	1.11365	1.17872	0.666541	0.477129
LONP1	100622930	6.49414	6.13163	6.16638	0.777812	0.796772	-1.28566	-1.25506	0.477713	0.477129
LOC100513844	100513844	3.2145	3.22295	3.08355	1.00587	0.91323	1.00587	-1.09501	0.969213	0.326065
LOC100518058	100737271	5.81187	6.587	6.46137	1.71135	1.56862	1.71135	1.56862	0.0282106	0.0406862
GPR108	---	7.25563	7.39728	7.41619	1.10317	1.11772	1.10317	1.11772	0.754136	0.695286
PET100	100037981	6.44014	6.86344	6.85698	1.341	1.335	1.341	1.335	0.240171	0.215911
ILF3	100515360	8.20478	7.67105	7.84242	0.690766	0.777889	-1.44767	-1.28553	0.360116	0.457863
LOC100524730	100524730	6.97614	7.06003	7.16005	1.05987	1.13595	1.05987	1.13595	0.964371	0.885133
PPAN	100533476	6.22143	6.05887	5.93965	0.89344	0.822574	-1.11927	-1.2157	0.57086	0.341394
LOC100517329	100517329	2.78206	2.81561	2.52061	1.02353	0.834248	1.02353	-1.19868	0.882049	0.198204
PIN1	100512827	5.55671	6.57299	6.21833	2.02269	1.58185	2.02269	1.58185	0.042525	0.117594
LOC100513910	100513910	2.86044	2.83403	2.54091	0.981863	0.801332	-1.01847	-1.24792	0.913245	0.14376
LOC100738441	100738441	2.1785	2.35824	2.00808	1.13268	0.888581	1.13268	-1.12539	0.761436	0.757287
PRDX2	100512521	8.22375	8.57286	8.40535	1.27377	1.13414	1.27377	1.13414	0.398046	0.587055
PRKACA	397652	7.02362	6.96517	7.00675	0.960295	0.988371	-1.04135	-1.01177	0.818815	0.952728
LOC100516420	100516420	2.71843	2.59283	2.55916	0.916621	0.895479	-1.09096	-1.11672	0.842673	0.771827
LOC100518239	100518239	3.04815	2.7213	2.97607	0.797276	0.951266	-1.25427	-1.05123	0.635177	0.926144
RAB8A	100511006	9.2038	9.45673	9.47398	1.19162	1.20596	1.19162	1.20596	0.188762	0.150029
TPM4	397608	9.91794	10.2498	10.2753	1.25866	1.28105	1.25866	1.28105	0.436242	0.374849
SLC35E1	100512396	6.0726	6.58979	6.64453	1.43117	1.48652	1.43117	1.48652	0.298775	0.22514
C2H19orf42	100512765	7.0996	7.29528	7.14403	1.14527	1.03128	1.14527	1.03128	0.254326	0.760523
LOC100516359	---	7.61453	7.33545	7.60832	0.824114	0.995702	-1.21342	-1.00432	0.420236	0.994962
LOC100517081	100517081	6.07365	6.61387	6.27263	1.4542	1.14789	1.4542	1.14789	0.0913933	0.414147
LOC100517636	100517636	5.98468	6.17834	6.18184	1.14366	1.14644	1.14366	1.14644	0.35126	0.297433
SLC27A1	100037269	3.52016	3.33187	3.15551	0.877641	0.776656	-1.13942	-1.28757	0.202795	0.0475559
FKBP8	100521950	8.21342	8.43533	8.26503	1.16627	1.03642	1.16627	1.03642	0.599981	0.913472
CRLF1	100738750	5.50265	6.06036	6.12707	1.47193	1.54159	1.47193	1.54159	0.100509	0.0747707
LOC100514276	100514276	3.84285	3.87238	3.7245	1.02068	0.921241	1.02068	-1.08549	0.951693	0.701872
CILP2	100518061	3.57441	3.2549	3.21285	0.801344	0.778324	-1.2479	-1.28481	0.188762	0.13454
NDUFA13	100622110	6.98024	7.32954	7.24552	1.27394	1.20187	1.27394	1.20187	0.231283	0.303681
GATAD2A	100518418	7.46315	7.20361	7.12734	0.835357	0.792342	-1.19709	-1.26208	0.68041	0.552323
LOC100515880	100515880	2.56894	2.40245	2.49651	0.891011	0.951039	-1.12232	-1.05148	0.545584	0.792048
LOC100514218	100514218	3.65867	3.36317	3.25585	0.814786	0.756379	-1.22732	-1.32209	0.320782	0.173969
LOC100520063	100520063	3.3309	3.30371	4.39791	0.98133	2.09508	-1.01902	2.09508	0.907142	0.0214704
HNRNPAB	100127170	7.40881	6.99427	6.85665	0.750258	0.681995	-1.33288	-1.46629	0.408823	0.242168
B4GALT7	100316855	5.62927	5.89318	5.58199	1.20074	0.967763	1.20074	-1.03331	0.189726	0.77876
LOC100511312	100511312	6.62769	6.74105	6.73945	1.08174	1.08054	1.08174	1.08054	0.699301	0.678084
UTP15	100515474	6.5245	6.22131	6.368	0.810459	0.897205	-1.23387	-1.11457	0.460578	0.668638
AP3B1	100049670	7.66754	7.61543	7.55968	0.964522	0.92796	-1.03678	-1.07763	0.744577	0.457858
SCAMP1	397477	5.89285	6.02542	6.43123	1.09624	1.45234	1.09624	1.45234	0.619241	0.101026
LHFPL2	100522856	6.34415	5.65517	6.43636	0.620295	1.066	-1.61214	1.066	0.133418	0.803624
SSBP2	100515711	8.02596	8.86415	8.80327	1.7878	1.71393	1.7878	1.71393	0.2527	0.243242
LOC100514704	100514704	8.88982	9.25786	9.10605	1.2906	1.16169	1.2906	1.16169	0.0418755	0.136574
SSC.70674	---	4.5657	5.03297	7.22987	1.38248	6.33863	1.38248	6.33863	0.867223	0.277305
CCNH	100310796	6.60892	6.86687	6.83416	1.19578	1.16897	1.19578	1.16897	0.415518	0.421389
MEF2C	733590	4.73357	5.58259	6.42238	1.80128	3.22392	1.80128	3.22392	0.081199	0.0235015
CETN3	574052	5.57784	6.28586	6.11187	1.63356	1.44797	1.63356	1.44797	0.140456	0.206579
FAM172A	---	6.08062	6.48758	6.28609	1.3259	1.15307	1.3259	1.15307	0.385308	0.587145
LOC100521610	100521610	4.12161	3.97745	4.14584	0.904908	1.01694	-1.10508	1.01694	0.568259	0.933602
LOC100522480	100522480	2.80008	2.46284	2.55075	0.791557	0.841288	-1.26333	-1.18865	0.41168	0.473428
GLRX	397463	3.88297	3.57242	4.12531	0.806338	1.18291	-1.24017	1.18291	0.39771	0.437621
ERAP1	100523953	7.7436	6.85817	7.53963	0.541326	0.868162	-1.84731	-1.15186	0.250012	0.752901
CHD-1	---	8.57645	7.74534	7.96373	0.562094	0.653962	-1.77906	-1.52914	0.391108	0.449426
LOC100513721	100513721	6.91378	7.49755	7.16714	1.49876	1.19198	1.49876	1.19198	0.744577	0.89346
LOC100623898	100623898	7.45566	7.14208	7.0441	0.804644	0.751812	-1.24279	-1.33012	0.570648	0.439301
FBXL17	100513341	5.26711	5.14529	4.92592	0.919027	0.789392	-1.08811	-1.2668	0.748628	0.362465
PJA2	100514095	7.53636	7.97223	7.8833	1.35272	1.27186	1.35272	1.27186	0.181731	0.231546
STARD4	100233203	5.15633	4.44101	4.60759	0.609069	0.683615	-1.64185	-1.46281	0.0345944	0.0654296
LOC100736614	100736614	7.41036	6.48575	6.96639	0.526824	0.73511	-1.89817	-1.36034	0.0233255	0.0887237
ATG12	100462745	6.94702	7.36783	7.4485	1.33867	1.41566	1.33867	1.41566	0.0780988	0.0542656
LOX	100525278	10.2802	10.5273	10.4876	1.18689	1.15462	1.18689	1.15462	0.701729	0.730178
LOC100511682	100511682	6.7126	6.60696	6.68276	0.929393	0.979527	-1.07597	-1.0209	0.573214	0.884173
LOC100627580	100627580	4.14611	4.22771	4.59252	1.05819	1.36264	1.05819	1.36264	0.839671	0.235084
FNIP1	100624525	7.80326	7.69635	7.5346	0.92857	0.830088	-1.07692	-1.20469	0.516181	0.153205
IRF1	396611	6.02842	4.68242	4.84323	0.393381	0.439767	-2.54206	-2.27393	0.328863	0.34359
KIF3A	100525739	6.1364	6.25681	6.2788	1.08705	1.10374	1.08705	1.10374	0.898951	0.855772
SEPT8	100523954	8.28042	8.314	8.57197	1.02355	1.22395	1.02355	1.22395	0.91096	0.236744
LOC100511071	100511071	7.35431	7.4579	7.57224	1.07444	1.16306	1.07444	1.16306	0.573214	0.258894
SEC24A	100511986	8.1658	8.07125	8.00445	0.936559	0.894184	-1.06774	-1.11834	0.588514	0.369624
CXCL14	494467	5.66105	6.0435	6.35071	1.30356	1.61291	1.30356	1.61291	0.742889	0.504547
SSC.92377	---	4.13689	4.02652	3.57821	0.926346	0.67892	-1.07951	-1.47293	0.729867	0.128887
KIF20A	100515193	6.94486	7.8517	8.20797	1.87493	2.40013	1.87493	2.40013	0.581186	0.428823
LOC100522667	100522667	3.68027	3.41866	3.5403	0.834152	0.907535	-1.19882	-1.10189	0.498971	0.696078
HBEGF	397564	4.40129	3.84081	3.73343	0.678076	0.629437	-1.47476	-1.58872	0.149231	0.0907199
LOC100513784	100513784	6.53387	7.05	6.87236	1.43012	1.26443	1.43012	1.26443	0.046706	0.123101
LOC100520950	100520950	5.86092	6.89755	6.79689	2.05143	1.91317	2.05143	1.91317	0.0127508	0.0214704
RNF14	100512591	7.15245	7.21028	7.21793	1.0409	1.04643	1.0409	1.04643	0.748539	0.688498
AFGF	397497	2.69643	2.6398	2.75341	0.961509	1.04029	-1.04003	1.04029	0.795419	0.774832
DPYSL3	100622075	6.96035	7.37181	7.88773	1.33004	1.90182	1.33004	1.90182	0.260459	0.0474721
LOC100514156	100514156	3.64932	3.42615	3.32073	0.856683	0.796312	-1.16729	-1.25579	0.200677	0.0836534
TCOF1	---	4.30518	4.27868	4.25768	0.981799	0.967617	-1.01854	-1.03347	0.967959	0.914428
LOC100522603	100522603	1.8614	2.00506	1.99594	1.1047	1.09775	1.1047	1.09775	0.660229	0.654061
LOC100515076	100522784	2.24574	2.17264	2.0415	0.950594	0.867994	-1.05197	-1.15208	0.797087	0.424347
LOC100515945	100515945	4.31183	4.20782	3.95912	0.930442	0.783115	-1.07476	-1.27695	0.798545	0.361006
LOC100517579	100517579	2.30836	1.98404	2.32111	0.798674	1.00888	-1.25208	1.00888	0.283308	0.97223
LOC100517332	100517332	5.88585	7.03352	6.90811	2.21556	2.0311	2.21556	2.0311	0.0332722	0.0455026
LOC100627180	100627180	3.29761	3.16119	3.12198	0.909773	0.885381	-1.09918	-1.12946	0.543498	0.422281
LOC100737767	100738140	4.36865	4.3238	4.19081	0.969388	0.884022	-1.03158	-1.13119	0.869596	0.426205
LOC100738733	100738733	3.99454	3.90875	3.37066	0.942264	0.648923	-1.06127	-1.54102	0.8362	0.145426
LOC100525156	100525156	8.12307	7.84388	7.98205	0.824059	0.906877	-1.21351	-1.10269	0.167071	0.39508
AMZ1	100337670	3.30671	3.16311	3.22223	0.905257	0.943128	-1.10466	-1.0603	0.601551	0.754306
LOC100525332	100525332	7.31447	6.74746	6.73446	0.675013	0.668956	-1.48145	-1.49487	0.097434	0.0873864
FSCN1	100286741	5.76083	5.15808	4.41255	0.658495	0.39276	-1.51861	-2.54608	0.450497	0.131719
ANKRD61	---	4.17277	4.27124	4.09109	1.07064	0.94496	1.07064	-1.05825	0.543456	0.580562
LOC100626975	100626975	3.37126	3.15925	2.94896	0.863335	0.746232	-1.1583	-1.34007	0.656083	0.374638
TRRAP	100521781	6.54211	6.0565	6.2366	0.714197	0.809156	-1.40017	-1.23586	0.27927	0.426205
ARPC1B	100174964	7.91214	8.09666	8.05799	1.13644	1.10638	1.13644	1.10638	0.765469	0.80437
ATP5J2	100037979	8.52696	9.22593	9.0252	1.62335	1.41249	1.62335	1.41249	0.0338446	0.072651
ZNF500	100522485	3.48725	3.19071	3.0278	0.814201	0.727262	-1.2282	-1.37502	0.583513	0.396562
SSC.55057	---	3.77317	3.78483	3.66902	1.00812	0.930352	1.00812	-1.07486	0.984951	0.706909
LOC100519301	100519301	7.26356	6.96853	6.78417	0.815058	0.717278	-1.22691	-1.39416	0.605934	0.401404
LOC100525567	100525567	1.91652	1.98115	2.28171	1.04582	1.28805	1.04582	1.28805	0.682791	0.0747707
LOC100526100	100526100	5.26299	5.87815	5.55888	1.53172	1.22764	1.53172	1.22764	0.167349	0.413724
LOC100514396	100514396	3.62362	3.58816	3.37	0.97572	0.838791	-1.02488	-1.19219	0.82801	0.139117
ACTL6B	100516853	2.67069	2.71652	2.55809	1.03227	0.924916	1.03227	-1.08118	0.904974	0.689869
EPHB4	100517028	5.47125	5.54239	5.69847	1.05055	1.17058	1.05055	1.17058	0.901101	0.581896
LOC100519188	100519188	5.29873	6.38531	6.44704	2.12369	2.21654	2.12369	2.21654	0.171216	0.13729
LOC100519360	100625154	4.04546	3.91363	3.82597	0.912675	0.858869	-1.09568	-1.16432	0.570849	0.358007
LOC100526161	100526161	3.38114	3.4546	3.41312	1.05223	1.02242	1.05223	1.02242	0.81643	0.921055
AUTS2	100515476	5.69856	7.32614	6.60951	3.08993	1.88028	3.08993	1.88028	0.118459	0.290715
LOC100516668	100516668	6.22997	6.02816	5.96752	0.869461	0.833673	-1.15014	-1.19951	0.281631	0.163941
GUSB	100144519	7.75823	7.79548	7.89756	1.02616	1.1014	1.02616	1.1014	0.974511	0.838257
LOC100625623	100625623	2.9725	2.67271	2.5147	0.812375	0.728097	-1.23096	-1.37344	0.519796	0.337187
PSPH	100316854	6.72557	6.76677	6.89068	1.02897	1.12125	1.02897	1.12125	0.972093	0.810411
C16ORF58	---	5.00295	5.21902	5.65075	1.16157	1.56678	1.16157	1.56678	0.683055	0.237987
ITGAM	100626336	3.43181	3.19417	3.18222	0.848134	0.841139	-1.17906	-1.18886	0.26481	0.21663
LOC100523433	100523433	4.10709	4.1648	4.02057	1.04081	0.941788	1.04081	-1.06181	0.684285	0.502581
HSD3B7	100525281	6.41518	6.91429	7.03804	1.41335	1.53992	1.41335	1.53992	0.728044	0.626747
MYLPF	474162	2.76229	2.98918	2.6774	1.17031	0.942861	1.17031	-1.0606	0.541965	0.821405
CD19	397669	2.66429	2.73085	2.54898	1.04721	0.923185	1.04721	-1.08321	0.766013	0.551664
GTF3C1	100519247	5.84386	5.83452	5.84588	0.993548	1.0014	-1.00649	1.0014	0.967249	0.998489
PRKCB	397183	2.49382	2.52199	2.63196	1.01972	1.10049	1.01972	1.10049	0.904521	0.434478
LOC100627718	100627718	3.68246	3.50235	3.3635	0.882635	0.801648	-1.13297	-1.24743	0.496598	0.24144
OTOA	100523173	2.6865	2.6865	2.51053	1	0.885171	1	-1.12972	1	0.48914
GP2	100303610	3.50659	3.24852	3.27033	0.836202	0.848943	-1.19588	-1.17793	0.398893	0.384996
GPR139	100511500	2.51999	2.39617	2.30988	0.917758	0.86447	-1.08961	-1.15678	0.530544	0.299094
SSC.19612	---	7.80131	7.10108	7.90661	0.615475	1.07572	-1.62476	1.07572	0.252018	0.847442
RSL1D1	---	8.30775	7.86379	8.02825	0.735114	0.823879	-1.36033	-1.21377	0.447168	0.576793
ZC3H7A	100517644	7.19323	6.86168	7.05962	0.79468	0.911548	-1.25837	-1.09704	0.325385	0.626063
LOC100518656	100518656	6.41715	6.25072	5.90572	0.891044	0.701526	-1.12228	-1.42546	0.5819	0.14756
LOC100519361	100519361	5.79105	6.3002	6.27692	1.42321	1.40043	1.42321	1.40043	0.714237	0.703602
LOC100511924	100511924	5.66342	6.18169	5.69434	1.43223	1.02166	1.43223	1.02166	0.354092	0.9608
TRAP1	100515536	6.80177	7.34303	7.1478	1.45524	1.27106	1.45524	1.27106	0.323482	0.45075
LOC100737689	100737689	3.2005	3.03924	3.18267	0.894243	0.987717	-1.11826	-1.01244	0.411939	0.929147
HBB	100737768	3.71742	4.0209	4.04047	1.23412	1.25097	1.23412	1.25097	0.429232	0.371685
LOC100524368	100524368	4.94496	5.51391	5.66881	1.48344	1.65157	1.48344	1.65157	0.326668	0.197956
C16ORF11	100739103	4.11567	4.07804	3.67498	0.974258	0.736783	-1.02642	-1.35725	0.868106	0.0773083
WDR90	---	3.73805	3.43307	3.5305	0.809458	0.866007	-1.2354	-1.15473	0.371334	0.464518
SOLH	100523542	3.76645	3.55957	3.74166	0.866412	0.982962	-1.15419	-1.01733	0.41602	0.924251
LOC100524553	100524553	5.23323	6.18468	5.75084	1.93381	1.43158	1.93381	1.43158	0.0972425	0.266372
LOC100521004	100521366	4.37371	4.5526	4.33944	1.13202	0.976525	1.13202	-1.02404	0.697348	0.950154
LOC100516791	100516791	2.80883	2.8879	2.62526	1.05633	0.88052	1.05633	-1.13569	0.887224	0.662733
TRAF7	100516964	7.01699	6.9634	6.96322	0.96354	0.963414	-1.03784	-1.03798	0.788884	0.769504
LOC100738908	100738908	7.27246	8.13914	7.90498	1.82346	1.55027	1.82346	1.55027	0.0420699	0.0886666
PRSS21	100737290	3.47468	3.44849	3.24642	0.982008	0.85366	-1.01832	-1.17143	0.946972	0.398447
LOC100511925	100511925	7.29751	8.00373	7.3737	1.63152	1.05423	1.63152	1.05423	0.755481	0.981976
TTL	445530	4.21667	4.06498	4.09542	0.900192	0.91939	-1.11087	-1.08768	0.751288	0.791253
PROM2	100521959	2.63132	2.30739	2.42781	0.798887	0.868436	-1.25174	-1.1515	0.115172	0.237987
EDAR	100526213	3.51228	3.38481	3.27824	0.915433	0.850246	-1.09238	-1.17613	0.519796	0.256305
GCC2	100512405	6.53401	6.41428	6.25132	0.920362	0.822058	-1.08653	-1.21646	0.541601	0.19086
AFF3	100522606	2.66826	2.55024	2.42458	0.921455	0.844589	-1.08524	-1.18401	0.662831	0.37009
MGAT4A	100524079	3.35183	2.50622	3.21727	0.556475	0.910945	-1.79703	-1.09776	0.397491	0.887703
LOC100524554	100524554	6.57448	6.79929	6.75893	1.16862	1.13638	1.16862	1.13638	0.467417	0.500295
LOC100511252	100511252	9.19092	9.40914	9.33526	1.16329	1.10522	1.16329	1.10522	0.507797	0.629542
EIF2AK3	100513348	6.76085	6.5824	6.42261	0.883652	0.791007	-1.13167	-1.26421	0.760293	0.510842
LOC100515720	---	4.53659	5.25841	5.08961	1.64926	1.46715	1.64926	1.46715	0.281577	0.360318
RNF181	100628060	7.42879	8.30783	8.21684	1.83915	1.72674	1.83915	1.72674	0.0234161	0.0253261
LOC100520186	100520186	4.15533	4.90933	4.63066	1.68645	1.39023	1.68645	1.39023	0.0706079	0.174505
TMSB10	100037998	11.0286	11.2767	11.2611	1.18764	1.17488	1.18764	1.17488	0.263877	0.253297
REG3G	100240745	2.86661	2.76095	2.78114	0.929378	0.942472	-1.07599	-1.06104	0.463593	0.502188
LOXL3	100512652	6.43539	6.97691	7.18157	1.4555	1.67734	1.4555	1.67734	0.171558	0.0782298
LOC100514636	100514636	5.59827	6.22766	6.3217	1.54692	1.65111	1.54692	1.65111	0.096213	0.0692996
STAMBP	100516729	6.34418	6.71433	6.6809	1.29249	1.26289	1.29249	1.26289	0.267776	0.267765
FBXO41	100517089	3.55954	3.54302	3.35937	0.988613	0.87045	-1.01152	-1.14883	0.910746	0.138324
EXOC6B	100739476	6.69117	6.56086	6.48093	0.913635	0.864394	-1.09453	-1.15688	0.868106	0.740953
C3H2orf42	100511319	6.11792	6.17378	6.20342	1.03948	1.06105	1.03948	1.06105	0.712904	0.525851
GFPT1	397209	7.80801	7.77885	7.60238	0.979992	0.867162	-1.02042	-1.15319	0.934219	0.412688
ASCT1	396600	5.01611	5.95547	6.18961	1.91768	2.25557	1.91768	2.25557	0.0723943	0.0467903
LOC100518606	100518606	7.15181	6.77293	7.24099	0.769033	1.06377	-1.30033	1.06377	0.412358	0.835303
LOC100519597	100519597	7.23444	7.05869	7.02764	0.88531	0.866457	-1.12955	-1.15413	0.502113	0.412688
TMEM17	100627459	5.41747	6.15657	5.82798	1.66914	1.32916	1.66914	1.32916	0.0951889	0.256001
LOC100521551	100521551	8.72583	8.74141	8.38879	1.01086	0.791666	1.01086	-1.26316	0.998771	0.670532
PUS10	100524931	5.81831	6.22137	6.31904	1.32231	1.41493	1.32231	1.41493	0.420236	0.290715
CCDC104	100513146	5.98726	6.18841	5.97565	1.14962	0.991985	1.14962	-1.00808	0.744577	0.994962
RTN4	---	8.86212	8.66809	8.7603	0.874163	0.931855	-1.14395	-1.07313	0.64737	0.809855
ASB3	100518009	5.84027	5.90011	6.06375	1.04235	1.16754	1.04235	1.16754	0.936564	0.651451
LOC100738721	100738721	3.54641	3.48666	3.33067	0.959432	0.861105	-1.04228	-1.1613	0.857511	0.430248
MSH2	100337661	5.41222	4.56176	4.95688	0.554608	0.729338	-1.80308	-1.37111	0.371459	0.552586
LOC100736833	100736833	7.48083	7.53247	7.48936	1.03644	1.00593	1.03644	1.00593	0.700018	0.958306
EPAS1	100037272	9.04138	8.28928	8.1433	0.593739	0.536601	-1.68424	-1.86358	0.0878129	0.0577145
LOC100526165	100526165	6.07352	6.28303	6.41563	1.15629	1.26761	1.15629	1.26761	0.46841	0.239457
DYNC2LI1	100513078	3.79815	4.48	4.37813	1.6042	1.49483	1.6042	1.49483	0.27604	0.303573
LOC100520016	100520016	7.01748	7.32441	7.51861	1.23707	1.41532	1.23707	1.41532	0.517505	0.300233
SSC.81805	---	6.20472	6.46422	6.59685	1.19706	1.31233	1.19706	1.31233	0.469315	0.271511
LOC100519139	100519139	4.91423	5.63414	6.00866	1.64707	2.13528	1.64707	2.13528	0.195283	0.07551
GALM	399536	6.83554	7.12933	7.28601	1.22585	1.36649	1.22585	1.36649	0.720184	0.538365
LOC100522251	100522251	6.38092	7.39257	7.02142	2.01622	1.55886	2.01622	1.55886	0.0236024	0.0535165
LOC100522486	100522486	5.40694	5.94485	5.95748	1.45186	1.46463	1.45186	1.46463	0.439542	0.396245
PKR	397588	7.20424	7.07931	8.32459	0.917048	2.174	-1.09046	2.174	0.877579	0.150029
HEATR5B	100524081	6.64619	6.72631	6.77471	1.05711	1.09318	1.05711	1.09318	0.795005	0.62281
LOC100511253	100511253	7.81105	7.98437	7.66247	1.12765	0.902141	1.12765	-1.10847	0.562101	0.587055
SPAST	396584	7.1496	7.7226	7.37665	1.48762	1.17044	1.48762	1.17044	0.069786	0.345959
SLC30A6	100170144	7.91595	8.078	8.07519	1.11887	1.1167	1.11887	1.1167	0.46482	0.434221
ALK	100518423	3.29443	3.2645	3.17669	0.979464	0.92163	-1.02097	-1.08503	0.874315	0.437583
LOC100518963	100518963	3.19463	3.29678	3.13474	1.07337	0.959341	1.07337	-1.04238	0.656083	0.791253
LOC100519655	100519655	7.18296	7.66487	7.57473	1.39659	1.31201	1.39659	1.31201	0.265931	0.315149
LCTHIO	397017	7.98953	8.12427	8.09477	1.09789	1.07567	1.09789	1.07567	0.46721	0.517272
HADHA	397012	8.55781	8.33195	8.47474	0.855085	0.944046	-1.16947	-1.05927	0.429036	0.745303
LOC100514763	100514763	4.79144	5.47002	5.47764	1.60056	1.60903	1.60056	1.60903	0.0234279	0.0235015
ATAD2B	100518905	5.75371	5.18751	5.05299	0.675392	0.615264	-1.48062	-1.62532	0.380528	0.243242
LOC100739633	100739633	11.0244	11.0435	11.0067	1.01331	0.987784	1.01331	-1.01237	0.932777	0.924251
LOC100519954	100519954	6.21611	6.36576	6.53727	1.1093	1.24934	1.1093	1.24934	0.8781	0.670626
LOC100511192	100511192	5.6482	5.3455	5.29478	0.810735	0.782723	-1.23345	-1.27759	0.480046	0.391806
LOC100513350	100513350	6.61905	5.79271	5.94742	0.563957	0.627795	-1.77318	-1.59288	0.149231	0.18964
KIDINS220	100514284	7.08221	7.04027	7.06239	0.971346	0.986353	-1.0295	-1.01384	0.958047	0.979944
MYT1L	---	3.27692	3.04295	3.07803	0.850288	0.871218	-1.17607	-1.14782	0.492707	0.514201
ZNF707	---	5.28295	5.05341	5.19331	0.852904	0.939754	-1.17246	-1.06411	0.747315	0.90551
LOC100521185	100521185	6.1451	5.35987	5.16698	0.580262	0.507642	-1.72336	-1.96989	0.172839	0.0975511
MICALL2	---	4.86348	4.85544	5.70361	0.994445	1.79022	-1.00559	1.79022	1	0.32635
LOC100523956	100523956	3.06563	3.01372	3.09694	0.964656	1.02194	-1.03664	1.02194	0.740884	0.839699
[truncated: 1,552 more rows]
