# Supplementary material for: New Gene Markers Involved in Molecular Processes of Tissue Repair, Response to Wounding and Regeneration Are Differently Expressed in Fibroblasts from Porcine Oral Mucosa during Long-Term Primary Culture
Source: Animals (Basel). 2020 Oct 22;10(11):1938. doi: 10.3390/ani10111938 (PMC7690285; doi:10.3390/ani10111938)
Supplement: Supplementary file 1 [file animals-10-01938-s001.zip › Bryja.Tab.S2.xlsx]

## Sheet: Bryja.Tab.S2
GO Term	Count	X.	P Value	Gene IDs	Fold Enrichment	Bonferroni	Benjamini	FDR
GO:0048870~cell motility	21	31.8182	2.19e-08	4208, 506, 1602, 5300, 5743, 2920, 6347, 3690, 949, 5467, 947, 3965, 7040, 10630, 6355, 481, 285025, 2207, 2113, 3569, 4067	4.2764	7.56e-05	7.56e-05	4e-05
GO:0051674~localization of cell	21	31.8182	2.19e-08	4208, 506, 1602, 5300, 5743, 2920, 6347, 3690, 949, 5467, 947, 3965, 7040, 10630, 6355, 481, 285025, 2207, 2113, 3569, 4067	4.2764	7.56e-05	7.56e-05	4e-05
GO:0051240~positive regulation of multicellular organismal process	21	31.8182	7.42e-08	1756, 4208, 860, 5300, 5743, 6347, 3690, 949, 5467, 23493, 947, 1050, 3965, 7040, 7436, 3976, 6696, 2207, 2113, 3569, 4067	3.97457	0.000256256	0.000128136	0.000135778
GO:0016477~cell migration	19	28.7879	1.16e-07	4208, 506, 1602, 5743, 2920, 6347, 3690, 949, 5467, 947, 3965, 7040, 6355, 481, 285025, 2207, 2113, 3569, 4067	4.34623	0.000402045	0.000134033	0.000213039
GO:0006928~movement of cell or subcellular component	23	34.8485	1.36e-07	1756, 4208, 506, 1602, 5300, 5743, 2920, 6347, 3690, 949, 5467, 947, 4632, 3965, 7040, 10630, 6355, 481, 285025, 2207, 2113, 3569, 4067	3.47036	0.000468778	0.000117215	0.000248409
GO:0042592~homeostatic process	22	33.3333	1.48e-07	1756, 4208, 26872, 506, 5743, 6347, 3690, 949, 947, 1050, 4938, 3965, 7040, 6696, 534, 6355, 481, 2207, 2113, 79572, 3569, 4067	3.62216	0.000509217	0.000101864	0.000269843
GO:0040011~locomotion	21	31.8182	2.22e-07	4208, 506, 1602, 5300, 5743, 2920, 6347, 3690, 949, 5467, 947, 3965, 7040, 10630, 6355, 481, 285025, 2207, 2113, 3569, 4067	3.71739	0.000767756	0.000128	0.0004069
GO:0045597~positive regulation of cell differentiation	16	24.2424	2.24e-07	1756, 4208, 860, 5300, 5743, 5467, 947, 11197, 1050, 7040, 3965, 7436, 3976, 2113, 4067, 3569	5.1527	0.000774669	0.000110704	0.000410565
GO:0051272~positive regulation of cellular component movement	12	18.1818	2.86e-07	7040, 3965, 10630, 6355, 5743, 2920, 2113, 6347, 3690, 949, 3569, 4067	7.73825	0.000985262	0.000123211	0.000522231
GO:0009611~response to wounding	14	21.2121	4.52e-07	6347, 953, 3690, 949, 5467, 947, 7040, 10630, 6696, 2207, 2113, 4067, 2171, 3569	5.84244	0.00155967	0.000173416	0.000826926
GO:0051270~regulation of cellular component movement	15	22.7273	7.96e-07	1602, 5300, 5743, 2920, 6347, 3690, 949, 5467, 7040, 3965, 10630, 6355, 2113, 4067, 3569	5.06556	0.00274366	0.000274705	0.00145553
GO:0050900~leukocyte migration	11	16.6667	9.17e-07	7040, 3965, 6355, 481, 2207, 2920, 6347, 3690, 3569, 4067, 947	7.92347	0.0031616	0.000287832	0.0016776
GO:0065008~regulation of biological quality	31	46.9697	1.07e-06	4208, 26872, 6347, 949, 947, 1050, 3965, 7040, 10630, 534, 6355, 481, 2207, 1756, 506, 5300, 5743, 3690, 953, 5467, 23493, 27122, 10769, 4938, 10474, 3976, 6696, 2113, 79572, 3569, 4067	2.3664	0.00367116	0.000306446	0.00194848
GO:0045595~regulation of cell differentiation	20	30.303	1.25e-06	1756, 4208, 860, 5300, 5743, 3690, 5467, 11197, 23493, 947, 1050, 10769, 3965, 7040, 7436, 3976, 6696, 2113, 3569, 4067	3.50827	0.00429594	0.000331114	0.00228079
GO:0032496~response to lipopolysaccharide	10	15.1515	1.33e-06	4208, 7040, 3965, 5743, 2920, 6347, 949, 5467, 3569, 4067	8.96817	0.00459592	0.000328982	0.00244042
GO:0030335~positive regulation of cell migration	11	16.6667	1.43e-06	7040, 3965, 6355, 5743, 2920, 2113, 6347, 3690, 949, 3569, 4067	7.54234	0.00493259	0.000329599	0.00261963
GO:0048522~positive regulation of cellular process	36	54.5455	1.76e-06	4208, 860, 59286, 6347, 949, 947, 11197, 1050, 7357, 7040, 3965, 10630, 6355, 481, 2207, 1847, 5966, 1756, 4862, 5300, 5743, 2920, 23567, 3690, 5467, 23493, 51160, 10769, 10474, 7436, 3976, 2113, 3569, 4067, 4005, 23787	2.05527	0.00604592	0.000378945	0.0032127
GO:2000145~regulation of cell motility	14	21.2121	1.86e-06	1602, 5300, 5743, 2920, 6347, 3690, 949, 5467, 7040, 3965, 6355, 2113, 4067, 3569	5.15182	0.0063851	0.000376727	0.0033935
GO:0002237~response to molecule of bacterial origin	10	15.1515	1.94e-06	4208, 7040, 3965, 5743, 2920, 6347, 949, 5467, 3569, 4067	8.57085	0.00667235	0.000371859	0.00354668
GO:2000147~positive regulation of cell motility	11	16.6667	1.96e-06	7040, 3965, 6355, 5743, 2920, 2113, 6347, 3690, 949, 3569, 4067	7.28417	0.00673984	0.000355866	0.00358268
GO:0009893~positive regulation of metabolic process	28	42.4242	2.26e-06	4208, 860, 6347, 949, 947, 1050, 3965, 7040, 6355, 1847, 5966, 4862, 5300, 5743, 3690, 5467, 23493, 51160, 10769, 10474, 7436, 3976, 2113, 3569, 4067, 4005, 23787, 30834	2.48476	0.00777055	0.000389969	0.0041327
GO:0060135~maternal process involved in female pregnancy	6	9.09091	2.31e-06	3965, 3976, 6696, 5743, 6347, 5467	27.5429	0.00792533	0.000378828	0.00421535
GO:0048518~positive regulation of biological process	38	57.5758	2.42e-06	4208, 860, 59286, 6347, 949, 947, 11197, 1050, 7357, 7040, 3965, 10630, 6355, 481, 2207, 1847, 5966, 1756, 4862, 5300, 5743, 2920, 23567, 3690, 5467, 51160, 23493, 10769, 10474, 7436, 3976, 6696, 2113, 3569, 4067, 4005, 23787, 30834	1.94737	0.00832698	0.000380012	0.00442987
GO:0006954~inflammatory response	13	19.697	2.54e-06	3965, 7040, 6696, 6355, 5743, 2207, 2113, 2920, 6347, 3569, 5467, 4067, 5966	5.52732	0.00872436	0.000380912	0.00464219
GO:0040017~positive regulation of locomotion	11	16.6667	2.59e-06	7040, 3965, 6355, 5743, 2920, 2113, 6347, 3690, 949, 3569, 4067	7.05978	0.00890753	0.000372741	0.00474009
GO:0070371~ERK1 and ERK2 cascade	9	13.6364	2.61e-06	1756, 7040, 5300, 3965, 3976, 6355, 6347, 3569, 4067	10.0311	0.00895227	0.000359639	0.00476401
GO:0040012~regulation of locomotion	14	21.2121	2.97e-06	1602, 5300, 5743, 2920, 6347, 3690, 949, 5467, 7040, 3965, 6355, 2113, 4067, 3569	4.93716	0.0101972	0.000394135	0.00542988
GO:0070372~regulation of ERK1 and ERK2 cascade	9	13.6364	3.12e-06	1756, 7040, 5300, 3965, 3976, 6355, 6347, 3569, 4067	9.78935	0.0107194	0.000399078	0.00570944
GO:0010941~regulation of cell death	19	28.7879	4.05e-06	4208, 4862, 5300, 5743, 6347, 23567, 10388, 5467, 23493, 947, 10769, 7040, 3965, 2207, 2113, 3569, 4067, 23787, 5966	3.41016	0.0138993	0.000499759	0.00741497
GO:0007565~female pregnancy	8	12.1212	4.98e-06	7040, 3965, 3976, 6696, 5743, 2113, 6347, 5467	11.5867	0.0170598	0.000593169	0.00911557
GO:0032103~positive regulation of response to external stimulus	9	13.6364	5.23e-06	7040, 3965, 6355, 5743, 2207, 2920, 2113, 6347, 3569	9.12939	0.0178809	0.000601243	0.00955827
GO:0030334~regulation of cell migration	13	19.697	5.35e-06	1602, 5743, 2920, 3690, 6347, 949, 5467, 7040, 3965, 6355, 2113, 4067, 3569	5.14	0.0183146	0.000596092	0.00979223
GO:0001776~leukocyte homeostasis	6	9.09091	8.11e-06	4208, 7040, 3965, 2207, 3569, 4067	21.382	0.0276198	0.000874879	0.0148373
GO:0051239~regulation of multicellular organismal process	25	37.8788	8.19e-06	1756, 4208, 860, 5300, 5743, 6347, 3690, 6526, 949, 5467, 23493, 947, 1050, 10769, 7040, 3965, 7436, 3976, 6696, 481, 2207, 2113, 3569, 4067, 5966	2.54643	0.0278767	0.00085638	0.0149772
GO:0010604~positive regulation of macromolecule metabolic process	26	39.3939	8.28e-06	4208, 860, 6347, 947, 1050, 3965, 7040, 6355, 1847, 5966, 4862, 5300, 3690, 5467, 23493, 51160, 10769, 10474, 7436, 3976, 2113, 4067, 4005, 3569, 23787, 30834	2.46562	0.0281716	0.000840118	0.015138
GO:0032879~regulation of localization	24	36.3636	8.46e-06	1756, 4208, 1602, 5300, 5743, 2920, 59286, 6347, 3690, 949, 5467, 947, 51160, 3965, 7357, 7040, 10630, 3976, 6355, 481, 2207, 2113, 3569, 4067	2.62844	0.0287944	0.000834424	0.0154775
GO:0032101~regulation of response to external stimulus	13	19.697	9.01e-06	3965, 7040, 6696, 6355, 5743, 2207, 2113, 2920, 6347, 3569, 5467, 4067, 947	4.88336	0.0306079	0.00086313	0.0164675
GO:0001944~vasculature development	12	18.1818	1.06e-05	4208, 506, 7040, 10630, 3976, 5743, 2113, 6347, 3690, 3569, 947, 23493	5.32797	0.0360697	0.000992379	0.0194604
GO:0044706~multi-multicellular organism process	8	12.1212	1.24e-05	7040, 3965, 3976, 6696, 5743, 2113, 6347, 5467	10.0777	0.0419556	0.00112729	0.0227045
GO:0031349~positive regulation of defense response	10	15.1515	1.36e-05	4208, 7040, 3965, 6355, 5743, 2207, 2113, 6347, 3569, 4067	6.73728	0.0459234	0.00120469	0.0249027
GO:0033273~response to vitamin	6	9.09091	1.49e-05	4208, 7040, 6696, 5743, 6347, 5467	18.8957	0.0500554	0.00128297	0.0272015
GO:0071310~cellular response to organic substance	22	33.3333	1.53e-05	4208, 860, 5300, 10886, 5743, 2920, 6347, 3690, 949, 5467, 27122, 1050, 4938, 3965, 7040, 10474, 534, 6355, 2207, 3569, 4005, 4067	2.72573	0.0513215	0.00128418	0.0279079
GO:0071222~cellular response to lipopolysaccharide	7	10.6061	1.64e-05	4208, 7040, 6347, 949, 5467, 3569, 4067	12.724	0.0550053	0.00134614	0.0299685
GO:0048878~chemical homeostasis	15	22.7273	1.79e-05	1756, 4208, 26872, 506, 6347, 949, 1050, 4938, 7040, 534, 6355, 481, 79572, 4067, 3569	3.87281	0.059952	0.00143674	0.0327481
GO:0008285~negative regulation of cell proliferation	12	18.1818	1.95e-05	4208, 1050, 1602, 7040, 3965, 3976, 6355, 5743, 2113, 5467, 3569, 4067	4.99242	0.0651774	0.00153061	0.0357002
GO:0071219~cellular response to molecule of bacterial origin	7	10.6061	2.05e-05	4208, 7040, 6347, 949, 5467, 3569, 4067	12.2314	0.0683348	0.00157169	0.037492
GO:0048585~negative regulation of response to stimulus	17	25.7576	2.09e-05	1756, 860, 5300, 6347, 5467, 23493, 947, 11197, 27122, 7040, 3965, 3976, 6696, 2113, 1847, 4067, 3569	3.36323	0.0694979	0.00156467	0.0381535
GO:0048523~negative regulation of cellular process	32	48.4848	2.09e-05	4208, 860, 1602, 6347, 10388, 11197, 947, 1050, 3965, 7040, 6355, 2207, 1847, 5966, 1756, 4862, 506, 5300, 5743, 3690, 5467, 23493, 51160, 27122, 10769, 4938, 7436, 3976, 6696, 2113, 3569, 4067	2.01554	0.0695749	0.00153316	0.0381974
GO:0002685~regulation of leukocyte migration	7	10.6061	2.13e-05	7040, 3965, 6355, 2920, 6347, 3569, 4067	12.153	0.0707771	0.00152814	0.0388821
GO:0022610~biological adhesion	19	28.7879	2.21e-05	1756, 506, 860, 6347, 953, 3690, 949, 5467, 947, 7040, 3965, 9124, 10630, 6696, 481, 2207, 2113, 3569, 4067	3.01814	0.0733535	0.00155355	0.0403524
GO:0010033~response to organic substance	25	37.8788	2.3e-05	4208, 860, 6347, 949, 1050, 3965, 7040, 534, 6355, 2207, 5966, 5300, 10886, 5743, 2920, 3690, 5467, 27122, 4938, 10474, 6696, 2113, 4067, 4005, 3569	2.39935	0.0762249	0.00158448	0.0419959
GO:0042060~wound healing	11	16.6667	2.32e-05	7040, 10630, 2207, 2113, 953, 3690, 949, 5467, 3569, 4067, 947	5.49673	0.0768389	0.00156645	0.042348
GO:0009617~response to bacterium	11	16.6667	2.39e-05	4208, 7040, 3965, 5743, 2207, 2920, 6347, 949, 5467, 3569, 4067	5.47652	0.0791997	0.00158551	0.043704
GO:0031325~positive regulation of cellular metabolic process	25	37.8788	2.54e-05	4208, 860, 6347, 949, 1050, 3965, 7040, 6355, 1847, 5966, 4862, 5300, 5743, 3690, 5467, 23493, 10769, 10474, 7436, 3976, 2113, 4067, 4005, 3569, 23787	2.38498	0.0840977	0.00165609	0.0465283
GO:0070887~cellular response to chemical stimulus	24	36.3636	2.65e-05	4208, 860, 5300, 10886, 5743, 2920, 6347, 3690, 949, 5467, 947, 27122, 1050, 4938, 3965, 7040, 10474, 534, 6355, 2207, 2113, 3569, 4005, 4067	2.45473	0.0874392	0.00169302	0.0484637
GO:0051094~positive regulation of developmental process	15	22.7273	2.72e-05	1756, 4208, 860, 5300, 5743, 5467, 23493, 947, 7040, 3965, 7436, 3976, 2113, 4067, 3569	3.73056	0.0896031	0.00170535	0.0497208
GO:0072358~cardiovascular system development	14	21.2121	2.76e-05	4208, 506, 5300, 5743, 6347, 3690, 5467, 23493, 947, 7040, 3976, 10630, 2113, 3569	4.01243	0.0907885	0.00169816	0.0504108
GO:0072359~circulatory system development	14	21.2121	2.76e-05	4208, 506, 5300, 5743, 6347, 3690, 5467, 23493, 947, 7040, 3976, 10630, 2113, 3569	4.01243	0.0907885	0.00169816	0.0504108
GO:0043408~regulation of MAPK cascade	12	18.1818	2.84e-05	1756, 4208, 7040, 5300, 3965, 3976, 10886, 6355, 6347, 1847, 3569, 4067	4.79361	0.0934073	0.00171891	0.0519381
GO:0032844~regulation of homeostatic process	10	15.1515	3.37e-05	1756, 7040, 3965, 6696, 5743, 2207, 2113, 3690, 3569, 4067	6.00529	0.109907	0.00200538	0.0616632
GO:0051707~response to other organism	13	19.697	3.61e-05	4208, 5743, 2920, 6347, 949, 5467, 4938, 7040, 3965, 6355, 2207, 4067, 3569	4.24717	0.117034	0.0021074	0.0659194
GO:0043207~response to external biotic stimulus	13	19.697	3.61e-05	4208, 5743, 2920, 6347, 949, 5467, 4938, 7040, 3965, 6355, 2207, 4067, 3569	4.24717	0.117034	0.0021074	0.0659194
GO:0060341~regulation of cellular localization	13	19.697	3.82e-05	1756, 4208, 5300, 5743, 59286, 6347, 7040, 7357, 3965, 3976, 2207, 4067, 3569	4.22171	0.123657	0.00219755	0.069906
GO:0051222~positive regulation of protein transport	10	15.1515	3.93e-05	7040, 7357, 3965, 5743, 59286, 6347, 5467, 3569, 947, 51160	5.8878	0.126999	0.00222405	0.0719283
GO:0071216~cellular response to biotic stimulus	7	10.6061	4.06e-05	4208, 7040, 6347, 949, 5467, 3569, 4067	10.8335	0.130799	0.00225842	0.0742377
GO:0051704~multi-organism process	22	33.3333	4.35e-05	4208, 1602, 6134, 5743, 2920, 6347, 3690, 10388, 949, 5467, 51160, 1050, 4938, 3965, 7040, 3976, 6696, 6355, 2207, 2113, 3569, 4067	2.54526	0.139378	0.00237971	0.0794889
GO:0008284~positive regulation of cell proliferation	13	19.697	4.55e-05	4208, 860, 7040, 3965, 3976, 5743, 2113, 6347, 3690, 5467, 3569, 4067, 23493	4.14712	0.145315	0.00245047	0.0831534
GO:0001932~regulation of protein phosphorylation	16	24.2424	4.68e-05	1756, 4208, 5300, 10886, 3690, 6347, 1050, 7040, 3965, 10474, 7436, 3976, 6355, 1847, 4067, 3569	3.3334	0.149101	0.00248095	0.0855035
GO:0002687~positive regulation of leukocyte migration	6	9.09091	4.68e-05	7040, 3965, 6355, 2920, 6347, 3569	14.9086	0.149229	0.00244568	0.0855831
GO:0046697~decidualization	4	6.06061	4.98e-05	3976, 6696, 5743, 5467	54.1677	0.15783	0.00256049	0.0909611
GO:0033993~response to lipid	13	19.697	5.15e-05	4208, 3965, 7040, 10474, 6696, 5743, 2113, 2920, 6347, 949, 3569, 5467, 4067	4.09407	0.162981	0.00261287	0.0942082
GO:0045598~regulation of fat cell differentiation	6	9.09091	5.33e-05	1050, 7040, 5743, 5467, 3569, 11197	14.5092	0.168099	0.00266372	0.0974549
GO:0048856~anatomical structure development	36	54.5455	5.72e-05	4208, 860, 1602, 6347, 10388, 947, 11197, 79867, 1050, 7357, 7040, 3965, 10630, 2207, 1847, 2171, 1756, 4862, 506, 5300, 5743, 3690, 6526, 5467, 23493, 27122, 10769, 7436, 3976, 6696, 285025, 2113, 3569, 4067, 4005, 23787	1.78151	0.179192	0.00281696	0.104559
GO:0051241~negative regulation of multicellular organismal process	14	21.2121	5.9e-05	4208, 5300, 5743, 6347, 5467, 23493, 947, 10769, 7040, 3965, 6696, 4067, 3569, 5966	3.72836	0.184397	0.00286669	0.107926
GO:0009607~response to biotic stimulus	13	19.697	5.96e-05	4208, 5743, 2920, 6347, 949, 5467, 4938, 7040, 3965, 6355, 2207, 4067, 3569	4.03311	0.185898	0.00285245	0.108901
GO:0044710~single-organism metabolic process	30	45.4545	6e-05	4208, 26872, 6347, 949, 1050, 10924, 3965, 7357, 7040, 10630, 6355, 481, 2207, 1847, 2171, 1756, 506, 5300, 10886, 5743, 6526, 5467, 27122, 4938, 7436, 3976, 2330, 8702, 3569, 4067	1.99979	0.186951	0.0028311	0.109586
GO:0048583~regulation of response to stimulus	28	42.4242	6.48e-05	4208, 860, 6347, 11197, 947, 3965, 7040, 6355, 2207, 1847, 5966, 1756, 4862, 5300, 10886, 5743, 2920, 3690, 5467, 23493, 27122, 10769, 3976, 6696, 2113, 4067, 3569, 23787	2.08567	0.200345	0.00301672	0.118376
GO:0050729~positive regulation of inflammatory response	6	9.09091	6.57e-05	6355, 5743, 2207, 2113, 6347, 3569	13.8892	0.202834	0.003018	0.120026
GO:0071495~cellular response to endogenous stimulus	15	22.7273	6.87e-05	4208, 860, 5300, 10886, 5743, 6347, 5467, 27122, 7040, 10474, 534, 2207, 4005, 4067, 3569	3.42834	0.211024	0.00311382	0.12549
GO:0008283~cell proliferation	19	28.7879	7.11e-05	4208, 1602, 860, 5743, 6347, 3690, 949, 5467, 23493, 947, 1050, 3965, 7040, 3976, 10630, 6355, 2113, 3569, 4067	2.76515	0.217592	0.00318166	0.129913
GO:0030595~leukocyte chemotaxis	7	10.6061	7.21e-05	3965, 6355, 2207, 2920, 6347, 3569, 4067	9.77253	0.220256	0.00318453	0.131718
GO:0001666~response to hypoxia	8	12.1212	7.68e-05	7040, 9124, 5743, 481, 2113, 6347, 5467, 947	7.57591	0.232808	0.00334904	0.140304
GO:0007155~cell adhesion	18	27.2727	7.9e-05	1756, 506, 860, 6347, 953, 3690, 5467, 947, 7040, 3965, 9124, 10630, 6696, 481, 2207, 2113, 3569, 4067	2.86939	0.238731	0.00340381	0.144404
GO:0032388~positive regulation of intracellular transport	8	12.1212	8.02e-05	7040, 7357, 3965, 5743, 2207, 59286, 6347, 3569	7.5233	0.241827	0.003412	0.14656
GO:2000026~regulation of multicellular organismal development	18	27.2727	9.28e-05	1756, 4208, 860, 5300, 5743, 6347, 5467, 23493, 947, 10769, 7040, 3965, 7436, 3976, 6696, 2113, 4067, 3569	2.83271	0.274062	0.00389836	0.169541
GO:0036293~response to decreased oxygen levels	8	12.1212	9.32e-05	7040, 9124, 5743, 481, 2113, 6347, 5467, 947	7.34478	0.275072	0.0038682	0.170277
GO:1902533~positive regulation of intracellular signal transduction	13	19.697	9.35e-05	4208, 10769, 7040, 3965, 3976, 6355, 5743, 6347, 1847, 5467, 3569, 4067, 5966	3.84798	0.275788	0.00383396	0.1708
GO:0048519~negative regulation of biological process	32	48.4848	9.48e-05	4208, 860, 1602, 6347, 10388, 11197, 947, 1050, 3965, 7040, 6355, 2207, 1847, 5966, 1756, 4862, 506, 5300, 5743, 3690, 5467, 23493, 51160, 27122, 10769, 4938, 7436, 3976, 6696, 2113, 3569, 4067	1.87472	0.279124	0.00384304	0.173241
GO:0042127~regulation of cell proliferation	17	25.7576	9.57e-05	4208, 1602, 860, 5743, 2920, 6347, 3690, 5467, 23493, 1050, 3965, 7040, 3976, 6355, 2113, 3569, 4067	2.96666	0.281428	0.00383553	0.174935
GO:1904951~positive regulation of establishment of protein localization	10	15.1515	9.67e-05	7040, 7357, 3965, 5743, 59286, 6347, 5467, 3569, 947, 51160	5.23866	0.283812	0.00382957	0.176692
GO:0051050~positive regulation of transport	13	19.697	9.84e-05	1756, 3965, 7357, 7040, 5743, 481, 2207, 59286, 6347, 3569, 5467, 947, 51160	3.82707	0.288119	0.00385442	0.179882
GO:0007275~multicellular organism development	33	50	0.000101987	4208, 860, 1602, 6347, 10388, 11197, 947, 1050, 7040, 3965, 10630, 2207, 1847, 1756, 4862, 506, 5300, 5743, 3690, 6526, 5467, 23493, 27122, 10769, 7436, 3976, 6696, 285025, 2113, 3569, 4067, 4005, 23787	1.83262	0.296774	0.00394811	0.186351
GO:0042325~regulation of phosphorylation	16	24.2424	0.000102859	1756, 4208, 5300, 10886, 3690, 6347, 1050, 7040, 3965, 10474, 7436, 3976, 6355, 1847, 4067, 3569	3.11085	0.298889	0.00393766	0.187943
GO:0010595~positive regulation of endothelial cell migration	5	7.57576	0.000107868	7040, 5743, 2113, 3690, 949	19.9146	0.310908	0.00408374	0.197087
GO:0042981~regulation of apoptotic process	16	24.2424	0.00010883	4208, 5300, 5743, 6347, 23567, 10388, 5467, 23493, 10769, 7040, 3965, 2207, 2113, 4067, 3569, 23787	3.0953	0.313193	0.0040754	0.198843
GO:0032502~developmental process	36	54.5455	0.000110534	4208, 860, 1602, 6347, 10388, 947, 11197, 79867, 1050, 7357, 7040, 3965, 10630, 2207, 1847, 2171, 1756, 4862, 506, 5300, 5743, 3690, 6526, 5467, 23493, 27122, 10769, 7436, 3976, 6696, 285025, 2113, 3569, 4067, 4005, 23787	1.73121	0.31722	0.00409463	0.201952
GO:0043067~regulation of programmed cell death	16	24.2424	0.000120731	4208, 5300, 5743, 6347, 23567, 10388, 5467, 23493, 10769, 7040, 3965, 2207, 2113, 4067, 3569, 23787	3.06682	0.34084	0.0044241	0.220564
GO:0051128~regulation of cellular component organization	21	31.8182	0.000127787	1756, 4208, 5300, 59286, 6347, 949, 5467, 51160, 23493, 10769, 7357, 7040, 10474, 7436, 10630, 3976, 6696, 2207, 2113, 3569, 4067	2.44839	0.356702	0.0046329	0.23344
GO:0050727~regulation of inflammatory response	8	12.1212	0.000137311	6355, 5743, 2207, 2113, 6347, 5467, 3569, 4067	6.90035	0.377511	0.00492563	0.250817
GO:0070482~response to oxygen levels	8	12.1212	0.000137311	7040, 9124, 5743, 481, 2113, 6347, 5467, 947	6.90035	0.377511	0.00492563	0.250817
GO:0008219~cell death	19	28.7879	0.000137501	4208, 4862, 5300, 5743, 6347, 23567, 10388, 5467, 23493, 947, 10769, 7040, 3965, 2207, 2113, 3569, 4067, 23787, 5966	2.62816	0.377919	0.00488171	0.251165
GO:0044707~single-multicellular organism process	37	56.0606	0.000138853	4208, 860, 1602, 6347, 10388, 949, 947, 11197, 1050, 7040, 3965, 10630, 481, 2207, 1847, 5966, 1756, 4862, 506, 5300, 5743, 953, 3690, 6526, 5467, 23493, 27122, 10769, 7436, 3976, 6696, 285025, 2113, 3569, 4067, 4005, 23787	1.68619	0.380818	0.00487944	0.253632
GO:0031347~regulation of defense response	11	16.6667	0.00014715	4208, 7040, 3965, 6355, 5743, 2207, 2113, 6347, 5467, 3569, 4067	4.40714	0.398301	0.00511815	0.268767
GO:0032880~regulation of protein localization	13	19.697	0.000150076	5300, 5743, 59286, 6347, 5467, 51160, 947, 7040, 7357, 3965, 3976, 4067, 3569	3.65998	0.404349	0.0051676	0.274105
GO:0016032~viral process	13	19.697	0.00015603	4208, 6134, 3690, 6347, 949, 51160, 1050, 4938, 7040, 3965, 6355, 4067, 3569	3.64483	0.416469	0.00531906	0.284965
GO:0051049~regulation of transport	18	27.2727	0.000157059	1756, 4208, 5743, 59286, 6347, 3690, 949, 5467, 51160, 947, 3965, 7357, 7040, 3976, 481, 2207, 3569, 4067	2.71442	0.418538	0.00530169	0.286842
GO:0048872~homeostasis of number of cells	7	10.6061	0.00015865	4208, 7040, 3965, 2207, 2113, 3569, 4067	8.46371	0.421725	0.00530341	0.289744
GO:0044764~multi-organism cellular process	13	19.697	0.000166941	4208, 6134, 3690, 6347, 949, 51160, 1050, 4938, 7040, 3965, 6355, 4067, 3569	3.61861	0.438042	0.00552629	0.304863
GO:0001893~maternal placenta development	4	6.06061	0.000172687	3976, 6696, 5743, 5467	36.1118	0.44908	0.00566168	0.31534
GO:0048771~tissue remodeling	6	9.09091	0.000174925	4208, 7040, 3976, 6696, 3690, 3569	11.2849	0.453321	0.0056809	0.319421
GO:0001890~placenta development	6	9.09091	0.000180671	1050, 3976, 6696, 5743, 5467, 23493	11.2071	0.464059	0.00581231	0.329897
GO:0044765~single-organism transport	26	39.3939	0.000184724	4208, 26872, 6347, 949, 947, 3965, 7040, 10630, 534, 6355, 481, 2207, 2171, 1756, 506, 6134, 5743, 3690, 6526, 5467, 51160, 7436, 3976, 79572, 4067, 3569	2.06202	0.471508	0.00588749	0.337287
GO:0032965~regulation of collagen biosynthetic process	4	6.06061	0.000190695	7040, 6347, 5467, 3569	34.9469	0.482291	0.00602163	0.348171
GO:0010574~regulation of vascular endothelial growth factor production	4	6.06061	0.000209879	7040, 5743, 6347, 3569	33.8548	0.515471	0.00656542	0.383133
GO:0044419~interspecies interaction between organisms	13	19.697	0.000211438	4208, 6134, 3690, 6347, 949, 51160, 1050, 4938, 7040, 3965, 6355, 4067, 3569	3.52796	0.518072	0.00655464	0.385974
GO:0044403~symbiosis, encompassing mutualism through parasitism	13	19.697	0.000211438	4208, 6134, 3690, 6347, 949, 51160, 1050, 4938, 7040, 3965, 6355, 4067, 3569	3.52796	0.518072	0.00655464	0.385974
GO:0031399~regulation of protein modification process	17	25.7576	0.000216413	1756, 4208, 5300, 10886, 6347, 3690, 51160, 1050, 7040, 3965, 10474, 7436, 3976, 6355, 1847, 4067, 3569	2.76698	0.52628	0.00664868	0.395039
GO:0048584~positive regulation of response to stimulus	19	28.7879	0.000217792	4208, 4862, 5300, 5743, 2920, 6347, 3690, 5467, 10769, 7040, 3965, 3976, 6355, 2207, 2113, 1847, 3569, 4067, 5966	2.53494	0.528529	0.00663188	0.397551
GO:0033036~macromolecule localization	23	34.8485	0.000218932	1756, 5300, 6134, 5743, 59286, 6347, 3690, 949, 5467, 947, 51160, 23493, 3965, 7357, 7040, 7436, 3976, 534, 51271, 481, 2207, 3569, 4067	2.21132	0.530381	0.00660819	0.399628
GO:0001817~regulation of cytokine production	10	15.1515	0.000220879	7040, 5300, 3965, 5743, 2207, 6347, 3569, 4067, 947, 5966	4.69391	0.533529	0.00660902	0.403176
GO:0009725~response to hormone	12	18.1818	0.000223398	4208, 7040, 10474, 6696, 10886, 534, 5743, 6347, 5467, 3569, 4067, 4005	3.8057	0.537568	0.00662671	0.407765
GO:0051247~positive regulation of protein metabolic process	16	24.2424	0.000248109	4208, 5300, 6347, 3690, 51160, 1050, 10769, 7040, 3965, 7436, 3976, 6355, 1847, 4067, 3569, 23787	2.87362	0.575388	0.00729445	0.452773
GO:0034405~response to fluid shear stress	4	6.06061	0.000251903	4208, 7040, 5743, 2113	31.8634	0.580914	0.00734307	0.459682
GO:0050673~epithelial cell proliferation	8	12.1212	0.000253432	4208, 7040, 6347, 3690, 949, 5467, 3569, 947	6.24412	0.58312	0.00732562	0.462466
GO:0045778~positive regulation of ossification	5	7.57576	0.000256129	4208, 1050, 860, 7040, 3569	15.9317	0.586984	0.00734183	0.467376
GO:0016337~single organismal cell-cell adhesion	11	16.6667	0.000259218	860, 7040, 3965, 10630, 2207, 2113, 6347, 3690, 3569, 4067, 947	4.10928	0.591366	0.00736888	0.473
GO:0010628~positive regulation of gene expression	17	25.7576	0.00026218	4208, 860, 4862, 5300, 5467, 23493, 947, 1050, 7040, 3965, 10474, 3976, 2113, 3569, 4005, 30834, 5966	2.72119	0.595524	0.00739191	0.478392
GO:0008104~protein localization	21	31.8182	0.000263328	1756, 5300, 6134, 5743, 59286, 6347, 5467, 947, 51160, 23493, 3965, 7357, 7040, 7436, 3976, 534, 51271, 481, 2207, 3569, 4067	2.32337	0.597125	0.00736404	0.480483
GO:0071702~organic substance transport	22	33.3333	0.000276004	6134, 5743, 59286, 6347, 3690, 6526, 949, 5467, 947, 51160, 3965, 7357, 7040, 7436, 10630, 534, 51271, 481, 2207, 3569, 4067, 2171	2.24255	0.614378	0.00765521	0.503558
GO:0051179~localization	36	54.5455	0.000281125	4208, 1602, 26872, 59286, 6347, 949, 947, 7357, 7040, 3965, 10630, 534, 6355, 481, 51271, 2207, 2171, 1756, 506, 6134, 5300, 5743, 2920, 3690, 6526, 5467, 23493, 51160, 7436, 3976, 285025, 2113, 79572, 3569, 4067, 23787	1.66046	0.621136	0.00773456	0.512877
GO:0032386~regulation of intracellular transport	9	13.6364	0.000292559	7040, 7357, 3965, 5743, 2207, 59286, 6347, 3569, 4067	5.1643	0.635804	0.00798433	0.533685
GO:0060326~cell chemotaxis	7	10.6061	0.000293281	3965, 6355, 2207, 2920, 6347, 3569, 4067	7.55327	0.63671	0.00794117	0.534998
GO:1905207~regulation of cardiocyte differentiation	4	6.06061	0.000299017	4208, 7040, 5300, 23493	30.0932	0.643835	0.00803288	0.545435
GO:0010712~regulation of collagen metabolic process	4	6.06061	0.000299017	7040, 6347, 5467, 3569	30.0932	0.643835	0.00803288	0.545435
GO:0002521~leukocyte differentiation	9	13.6364	0.000300994	4208, 1050, 860, 7040, 3965, 3976, 2207, 3569, 4067	5.14251	0.646259	0.00802337	0.549032
GO:0030097~hemopoiesis	11	16.6667	0.000302062	4208, 1050, 860, 7040, 3965, 3976, 2207, 2113, 3569, 4067, 947	4.03143	0.64756	0.00799002	0.550974
GO:0001503~ossification	8	12.1212	0.000311459	4208, 1050, 860, 506, 7040, 6696, 5743, 3569	6.0354	0.658813	0.00817498	0.568069
GO:0001934~positive regulation of protein phosphorylation	12	18.1818	0.000318815	4208, 7040, 5300, 3965, 7436, 3976, 6355, 6347, 3690, 1847, 3569, 4067	3.65176	0.66737	0.00830414	0.581448
GO:0002699~positive regulation of immune effector process	6	9.09091	0.000319852	7040, 3965, 2207, 6347, 3569, 4067	9.90873	0.668559	0.00826867	0.583335
GO:0032964~collagen biosynthetic process	4	6.06061	0.000324561	7040, 6347, 5467, 3569	29.2799	0.673905	0.00832758	0.591899
GO:0044246~regulation of multicellular organismal metabolic process	4	6.06061	0.000324561	7040, 6347, 5467, 3569	29.2799	0.673905	0.00832758	0.591899
GO:0051223~regulation of protein transport	11	16.6667	0.000325622	7040, 7357, 3965, 5743, 59286, 6347, 5467, 3569, 4067, 947, 51160	3.9936	0.675098	0.00829306	0.593828
GO:0090316~positive regulation of intracellular protein transport	7	10.6061	0.000325917	7040, 7357, 3965, 5743, 59286, 6347, 3569	7.40575	0.675428	0.00823975	0.594364
GO:0009719~response to endogenous stimulus	16	24.2424	0.000329777	4208, 860, 5300, 10886, 5743, 6347, 5467, 27122, 7040, 10474, 6696, 534, 2207, 4005, 4067, 3569	2.79937	0.679725	0.00827634	0.601383
GO:1903829~positive regulation of cellular protein localization	8	12.1212	0.000333018	7040, 7357, 3965, 3976, 5743, 59286, 6347, 3569	5.9689	0.683291	0.00829706	0.607278
GO:0060548~negative regulation of cell death	12	18.1818	0.000340901	4208, 10769, 4862, 5300, 2207, 6347, 10388, 5467, 3569, 947, 23493, 5966	3.62326	0.691795	0.00843181	0.62161
GO:0032870~cellular response to hormone stimulus	10	15.1515	0.000357811	4208, 7040, 10474, 10886, 534, 6347, 5467, 3569, 4067, 4005	4.39673	0.709278	0.00878537	0.65235
GO:0007584~response to nutrient	6	9.09091	0.000387612	4208, 7040, 6696, 5743, 6347, 5467	9.50311	0.737708	0.00944657	0.7065
GO:0050793~regulation of developmental process	19	28.7879	0.000394598	1756, 4208, 860, 5300, 5743, 6347, 5467, 23493, 947, 10769, 7040, 3965, 7436, 3976, 10630, 6696, 2113, 3569, 4067	2.41707	0.74396	0.00954864	0.71919
GO:0009966~regulation of signal transduction	22	33.3333	0.000399331	1756, 4208, 860, 5300, 10886, 5743, 6347, 3690, 5467, 23493, 11197, 27122, 10769, 3965, 7040, 3976, 6355, 1847, 3569, 4067, 23787, 5966	2.18418	0.748111	0.00959539	0.727786
GO:0010605~negative regulation of macromolecule metabolic process	20	30.303	0.000400013	1756, 4208, 1602, 860, 5300, 3690, 5467, 51160, 23493, 947, 27122, 1050, 3965, 7040, 7436, 3976, 1847, 3569, 4067, 5966	2.32879	0.748703	0.00954527	0.729025
GO:0055025~positive regulation of cardiac muscle tissue development	4	6.06061	0.000409513	4208, 7040, 5300, 23493	27.0839	0.756814	0.00970384	0.746277
GO:0009891~positive regulation of biosynthetic process	17	25.7576	0.000410112	4208, 860, 4862, 5300, 5743, 6347, 949, 5467, 23493, 1050, 7040, 10474, 3976, 2113, 4005, 3569, 5966	2.61606	0.757316	0.00965173	0.747365
GO:0044767~single-organism developmental process	34	51.5152	0.000419657	4208, 860, 1602, 6347, 10388, 11197, 947, 79867, 1050, 7040, 3965, 10630, 2207, 1847, 1756, 4862, 506, 5300, 5743, 3690, 6526, 5467, 23493, 27122, 10769, 7436, 3976, 6696, 285025, 2113, 3569, 4067, 4005, 23787	1.68192	0.765186	0.00980845	0.764696
GO:0001816~cytokine production	10	15.1515	0.000426461	7040, 5300, 3965, 5743, 2207, 6347, 3569, 4067, 947, 5966	4.29221	0.770639	0.00989971	0.777049
GO:1901215~negative regulation of neuron death	6	9.09091	0.000442287	4208, 5300, 6347, 3569, 947, 5966	9.23314	0.782838	0.0101967	0.805774
GO:0048534~hematopoietic or lymphoid organ development	11	16.6667	0.000453929	4208, 1050, 860, 7040, 3965, 3976, 2207, 2113, 3569, 4067, 947	3.82934	0.791396	0.0103944	0.826901
GO:0048731~system development	29	43.9394	0.000454359	4208, 860, 6347, 10388, 947, 1050, 3965, 7040, 10630, 2207, 1756, 506, 4862, 5300, 5743, 3690, 6526, 5467, 23493, 27122, 10769, 7436, 3976, 6696, 285025, 2113, 3569, 4067, 23787	1.83042	0.791706	0.0103357	0.827682
GO:0032270~positive regulation of cellular protein metabolic process	15	22.7273	0.000457544	4208, 5300, 6347, 3690, 1050, 10769, 7040, 3965, 7436, 3976, 6355, 1847, 4067, 3569, 23787	2.86097	0.793985	0.0103396	0.833461
GO:0098602~single organism cell adhesion	11	16.6667	0.000458535	860, 7040, 3965, 10630, 2207, 2113, 6347, 3690, 3569, 4067, 947	3.82442	0.794688	0.0102945	0.835259
GO:1902578~single-organism localization	26	39.3939	0.000462635	4208, 26872, 6347, 949, 947, 3965, 7040, 10630, 534, 6355, 481, 2207, 2171, 1756, 506, 6134, 5743, 3690, 6526, 5467, 51160, 7436, 3976, 79572, 4067, 3569	1.94848	0.797575	0.010319	0.842698
GO:0042327~positive regulation of phosphorylation	12	18.1818	0.000471773	4208, 7040, 5300, 3965, 7436, 3976, 6355, 6347, 3690, 1847, 3569, 4067	3.48719	0.803863	0.0104543	0.859274
GO:0046677~response to antibiotic	4	6.06061	0.00047338	4208, 2113, 6347, 3569	25.7942	0.804949	0.0104228	0.86219
GO:0002688~regulation of leukocyte chemotaxis	5	7.57576	0.000476309	3965, 2920, 6347, 3569, 4067	13.5419	0.806912	0.0104205	0.867502
GO:0009967~positive regulation of signal transduction	15	22.7273	0.000484297	4208, 5300, 5743, 6347, 3690, 5467, 10769, 7040, 3965, 3976, 6355, 1847, 4067, 3569, 5966	2.84494	0.812166	0.0105277	0.88199
GO:0055080~cation homeostasis	10	15.1515	0.000488923	1756, 506, 26872, 7040, 534, 6355, 481, 6347, 79572, 4067	4.21211	0.815144	0.0105613	0.89038
GO:0007399~nervous system development	19	28.7879	0.000498668	1756, 4208, 860, 4862, 5300, 6347, 6526, 5467, 23493, 10769, 7040, 7436, 3976, 6696, 285025, 2113, 4067, 3569, 23787	2.3714	0.821262	0.0107037	0.90805
GO:0019220~regulation of phosphate metabolic process	16	24.2424	0.000502366	1756, 4208, 5300, 10886, 3690, 6347, 1050, 7040, 3965, 10474, 7436, 3976, 6355, 1847, 4067, 3569	2.69156	0.82353	0.0107161	0.914754
GO:0051174~regulation of phosphorus metabolic process	16	24.2424	0.000505691	1756, 4208, 5300, 10886, 3690, 6347, 1050, 7040, 3965, 10474, 7436, 3976, 6355, 1847, 4067, 3569	2.68989	0.825545	0.0107204	0.920782
GO:0071887~leukocyte apoptotic process	5	7.57576	0.000513411	4208, 3965, 2207, 3569, 4067	13.2764	0.830135	0.0108168	0.934777
GO:0001933~negative regulation of protein phosphorylation	8	12.1212	0.000535861	1756, 1050, 7040, 5300, 3976, 1847, 3569, 4067	5.51326	0.842808	0.0112188	0.975463
GO:0050920~regulation of chemotaxis	6	9.09091	0.000568902	7040, 3965, 2920, 6347, 3569, 4067	8.73673	0.859761	0.0118349	1.03531
GO:0010634~positive regulation of epithelial cell migration	5	7.57576	0.000572861	7040, 5743, 2113, 3690, 949	12.8971	0.861666	0.0118454	1.04248
GO:0098771~inorganic ion homeostasis	10	15.1515	0.000577439	1756, 506, 26872, 7040, 534, 6355, 481, 6347, 79572, 4067	4.11609	0.863836	0.0118685	1.05077
GO:0080134~regulation of response to stress	14	21.2121	0.000596006	4208, 4862, 3965, 7040, 6696, 6355, 5743, 2207, 2113, 6347, 3569, 5467, 4067, 947	2.95077	0.872294	0.0121754	1.08439
GO:0006811~ion transport	15	22.7273	0.000596946	1756, 4208, 26872, 506, 5743, 6347, 6526, 5467, 7040, 10630, 534, 6355, 481, 79572, 4067	2.78641	0.872708	0.0121228	1.08609
GO:0006950~response to stress	26	39.3939	0.000607911	4208, 4862, 5743, 2920, 6347, 3690, 953, 949, 5467, 947, 23493, 10769, 4938, 3965, 7040, 9124, 10630, 6696, 6355, 481, 2207, 2113, 3569, 4067, 2171, 5966	1.9151	0.877439	0.012272	1.10593
GO:0070201~regulation of establishment of protein localization	11	16.6667	0.000684088	7040, 7357, 3965, 5743, 59286, 6347, 5467, 3569, 4067, 947, 51160	3.6332	0.905795	0.0137195	1.2437
GO:0006812~cation transport	12	18.1818	0.000688274	1756, 506, 26872, 7040, 534, 6355, 5743, 481, 6347, 6526, 79572, 4067	3.3334	0.907147	0.0137232	1.25126
GO:0002520~immune system development	11	16.6667	0.00069057	4208, 1050, 860, 7040, 3965, 3976, 2207, 2113, 3569, 4067, 947	3.62878	0.907881	0.0136896	1.25541
GO:0001649~osteoblast differentiation	6	9.09091	0.000704578	4208, 1050, 860, 506, 6696, 3569	8.3335	0.912232	0.0138858	1.28072
GO:0002573~myeloid leukocyte differentiation	6	9.09091	0.000704578	4208, 1050, 7040, 3965, 3976, 4067	8.3335	0.912232	0.0138858	1.28072
GO:0045444~fat cell differentiation	6	9.09091	0.000737759	1050, 7040, 5743, 5467, 3569, 11197	8.24889	0.921737	0.0144527	1.34065
GO:0031663~lipopolysaccharide-mediated signaling pathway	4	6.06061	0.000746118	7040, 6347, 949, 4067	22.1093	0.923965	0.0145329	1.35575
GO:0007566~embryo implantation	4	6.06061	0.000746118	3976, 6696, 5743, 5467	22.1093	0.923965	0.0145329	1.35575
GO:0050767~regulation of neurogenesis	10	15.1515	0.000746248	1756, 4208, 10769, 7040, 7436, 3976, 6696, 3569, 4067, 23493	3.97124	0.923999	0.0144539	1.35598
GO:1903533~regulation of protein targeting	7	10.6061	0.000752695	7040, 7357, 3965, 5743, 59286, 6347, 3569	6.31957	0.925673	0.0144966	1.36762
GO:0023051~regulation of signaling	23	34.8485	0.000755533	1756, 4208, 860, 5300, 10886, 5743, 6347, 3690, 5467, 23493, 11197, 27122, 10769, 3965, 7040, 3976, 6355, 481, 1847, 3569, 4067, 23787, 5966	2.02908	0.926398	0.0144702	1.37274
GO:0048646~anatomical structure formation involved in morphogenesis	13	19.697	0.000769507	4208, 1756, 506, 5743, 3690, 6347, 947, 23493, 79867, 7040, 10630, 2113, 1847	3.05899	0.929867	0.0146547	1.39796
GO:0019725~cellular homeostasis	11	16.6667	0.000772405	1756, 4208, 506, 7040, 534, 6355, 481, 6347, 79572, 3569, 4067	3.5765	0.930566	0.0146288	1.40319
GO:0006810~transport	30	45.4545	0.0007763	4208, 26872, 59286, 6347, 949, 947, 3965, 7357, 7040, 10630, 534, 6355, 481, 51271, 2207, 2171, 1756, 506, 6134, 5743, 3690, 6526, 5467, 51160, 7436, 3976, 79572, 3569, 4067, 23787	1.74248	0.931494	0.0146219	1.41022
GO:0070555~response to interleukin-1	5	7.57576	0.000780475	3965, 6355, 2113, 6347, 3569	11.8789	0.932475	0.0146202	1.41775
GO:0010594~regulation of endothelial cell migration	5	7.57576	0.00080642	7040, 5743, 2113, 3690, 949	11.7756	0.938264	0.0150213	1.46456
GO:0009612~response to mechanical stimulus	6	9.09091	0.000807618	1756, 7040, 5743, 2113, 6347, 3569	8.08474	0.938519	0.0149627	1.46671
GO:0006935~chemotaxis	9	13.6364	0.000823548	7040, 3965, 6355, 2207, 2920, 6347, 3690, 3569, 4067	4.41585	0.941811	0.0151743	1.49544
GO:0006629~lipid metabolic process	14	21.2121	0.000823906	506, 5743, 949, 5467, 10924, 1050, 27122, 7040, 7357, 7436, 10630, 8702, 4067, 2171	2.85093	0.941883	0.0151003	1.49609
GO:0007166~cell surface receptor signaling pathway	21	31.8182	0.000829697	4208, 860, 5300, 2920, 6347, 3690, 949, 11197, 23493, 79867, 27122, 1050, 4938, 7040, 7436, 3976, 534, 6355, 2207, 3569, 4067	2.13099	0.943034	0.0151254	1.50653
GO:0000165~MAPK cascade	11	16.6667	0.000831305	1756, 4208, 7040, 5300, 3965, 3976, 6355, 6347, 1847, 3569, 4067	3.54248	0.94335	0.0150749	1.50942
GO:0042330~taxis	9	13.6364	0.000833276	7040, 3965, 6355, 2207, 2920, 6347, 3690, 3569, 4067	4.40786	0.943734	0.0150315	1.51298
GO:1902582~single-organism intracellular transport	10	15.1515	0.000853376	506, 7040, 6134, 3965, 5743, 481, 2207, 6347, 3569, 4067	3.89696	0.947509	0.0153115	1.54921
GO:0009605~response to external stimulus	18	27.2727	0.000856604	1756, 4208, 5743, 2920, 6347, 3690, 949, 5467, 947, 4938, 7040, 3965, 6696, 6355, 2207, 2113, 3569, 4067	2.35171	0.948091	0.0152895	1.55502
GO:0051924~regulation of calcium ion transport	6	9.09091	0.000863171	1756, 7040, 5743, 481, 6347, 4067	7.96584	0.949256	0.0153267	1.56685
GO:0042326~negative regulation of phosphorylation	8	12.1212	0.000886036	1756, 1050, 7040, 5300, 3976, 1847, 3569, 4067	5.06241	0.95311	0.0156492	1.60804
GO:0048634~regulation of muscle organ development	5	7.57576	0.000887911	4208, 7040, 5300, 3569, 23493	11.4762	0.953413	0.0156023	1.61142
GO:0050801~ion homeostasis	10	15.1515	0.00088876	1756, 506, 26872, 7040, 534, 6355, 481, 6347, 79572, 4067	3.87466	0.953549	0.015538	1.61295
GO:0006952~defense response	15	22.7273	0.000890793	4208, 5743, 2920, 6347, 5467, 4938, 7040, 3965, 6696, 6355, 2207, 2113, 4067, 3569, 5966	2.67627	0.953874	0.0154949	1.61661
GO:0002696~positive regulation of leukocyte activation	7	10.6061	0.000907505	4208, 7040, 3965, 2207, 6347, 3569, 4067	6.09605	0.956462	0.0157043	1.6467
GO:0060284~regulation of cell development	11	16.6667	0.000910112	1756, 4208, 10769, 7040, 5300, 7436, 3976, 6696, 3569, 4067, 23493	3.50085	0.956853	0.0156706	1.65139
GO:1903827~regulation of cellular protein localization	9	13.6364	0.000925071	7040, 7357, 5300, 3965, 3976, 5743, 59286, 6347, 3569	4.33727	0.959026	0.0158472	1.67832
GO:0045600~positive regulation of fat cell differentiation	4	6.06061	0.00093895	1050, 5743, 5467, 11197	20.4407	0.960945	0.0160038	1.7033
GO:0045893~positive regulation of transcription, DNA-templated	14	21.2121	0.000940254	4208, 860, 4862, 5300, 5467, 23493, 1050, 7040, 10474, 3976, 2113, 4005, 3569, 5966	2.81078	0.96112	0.0159471	1.70564
GO:1903508~positive regulation of nucleic acid-templated transcription	14	21.2121	0.000940254	4208, 860, 4862, 5300, 5467, 23493, 1050, 7040, 10474, 3976, 2113, 4005, 3569, 5966	2.81078	0.96112	0.0159471	1.70564
GO:0070663~regulation of leukocyte proliferation	6	9.09091	0.000941621	4208, 7040, 3965, 6355, 3569, 4067	7.81266	0.961304	0.0158921	1.7081
GO:1902531~regulation of intracellular signal transduction	16	24.2424	0.00096765	1756, 4208, 5300, 10886, 5743, 6347, 5467, 10769, 7040, 3965, 3976, 6355, 1847, 4067, 3569, 5966	2.52825	0.964632	0.0162486	1.75493
GO:0010648~negative regulation of cell communication	13	19.697	0.000971759	1756, 860, 5300, 5743, 23493, 11197, 27122, 10769, 7040, 3976, 1847, 4067, 3569	2.97877	0.965131	0.0162381	1.76232
GO:0009991~response to extracellular stimulus	8	12.1212	0.000973962	4208, 7040, 6696, 5743, 6347, 5467, 3569, 4067	4.98094	0.965395	0.0161963	1.76628
GO:0050921~positive regulation of chemotaxis	5	7.57576	0.000975048	7040, 3965, 2920, 6347, 3569	11.1917	0.965525	0.0161365	1.76823
GO:0048513~animal organ development	23	34.8485	0.000984745	1756, 4208, 860, 5300, 5743, 6347, 10388, 5467, 947, 23493, 27122, 1050, 3965, 7040, 7436, 3976, 10630, 6696, 285025, 2207, 2113, 3569, 4067	1.99082	0.966661	0.0162181	1.78566
GO:0023057~negative regulation of signaling	13	19.697	0.00100084	1756, 860, 5300, 5743, 23493, 11197, 27122, 10769, 7040, 3976, 1847, 4067, 3569	2.96872	0.968464	0.0164029	1.8146
GO:0055082~cellular chemical homeostasis	10	15.1515	0.00102218	1756, 4208, 506, 7040, 534, 6355, 481, 6347, 79572, 4067	3.79858	0.970706	0.0166707	1.85295
GO:0043065~positive regulation of apoptotic process	9	13.6364	0.00103645	4208, 7040, 5300, 3965, 5743, 23567, 3569, 4067, 23787	4.26145	0.972115	0.0168222	1.87858
GO:0030003~cellular cation homeostasis	9	13.6364	0.00104815	1756, 506, 7040, 534, 6355, 481, 6347, 79572, 4067	4.25401	0.973221	0.0169311	1.89961
GO:0050867~positive regulation of cell activation	7	10.6061	0.00105156	4208, 7040, 3965, 2207, 6347, 3569, 4067	5.9246	0.973534	0.0169067	1.90573
GO:0031328~positive regulation of cellular biosynthetic process	16	24.2424	0.00105845	4208, 860, 4862, 5300, 5743, 949, 5467, 23493, 1050, 7040, 10474, 3976, 2113, 4005, 3569, 5966	2.50632	0.974157	0.0169377	1.9181
GO:0009628~response to abiotic stimulus	12	18.1818	0.00107265	1756, 7040, 9124, 10886, 5743, 481, 2113, 6347, 5467, 3569, 4067, 947	3.15847	0.975394	0.0170839	1.94359
GO:1902680~positive regulation of RNA biosynthetic process	14	21.2121	0.00107745	4208, 860, 4862, 5300, 5467, 23493, 1050, 7040, 10474, 3976, 2113, 4005, 3569, 5966	2.76972	0.975799	0.017081	1.95221
GO:0001568~blood vessel development	9	13.6364	0.00108391	4208, 506, 7040, 5743, 2113, 6347, 3690, 947, 23493	4.23185	0.976333	0.017104	1.9638
GO:0043068~positive regulation of programmed cell death	9	13.6364	0.00109604	4208, 7040, 5300, 3965, 5743, 23567, 3569, 4067, 23787	4.22452	0.977305	0.0172153	1.98558
GO:0009892~negative regulation of metabolic process	20	30.303	0.00110495	1756, 4208, 1602, 860, 5300, 3690, 5467, 51160, 23493, 947, 27122, 1050, 3965, 7040, 7436, 3976, 1847, 3569, 4067, 5966	2.14781	0.977993	0.0172755	2.00156
GO:0031400~negative regulation of protein modification process	9	13.6364	0.00110829	1756, 1050, 7040, 5300, 3976, 1847, 3569, 4067, 51160	4.21721	0.978245	0.0172492	2.00754
GO:0010647~positive regulation of cell communication	15	22.7273	0.0011274	4208, 5300, 5743, 6347, 3690, 5467, 10769, 7040, 3965, 3976, 6355, 1847, 4067, 3569, 5966	2.61259	0.979636	0.0174654	2.04182
GO:0023014~signal transduction by protein phosphorylation	11	16.6667	0.00114433	1756, 4208, 7040, 5300, 3965, 3976, 6355, 6347, 1847, 3569, 4067	3.39706	0.980793	0.0176465	2.07219
GO:1903039~positive regulation of leukocyte cell-cell adhesion	6	9.09091	0.00116095	7040, 3965, 2113, 6347, 3569, 4067	7.45428	0.981865	0.017821	2.10198
GO:1900180~regulation of protein localization to nucleus	6	9.09091	0.00116095	7040, 5300, 3965, 3976, 5743, 3569	7.45428	0.981865	0.017821	2.10198
GO:0045944~positive regulation of transcription from RNA polymerase II promoter	12	18.1818	0.00117873	4208, 1050, 860, 4862, 7040, 5300, 3976, 2113, 3569, 4005, 23493, 5966	3.12206	0.982946	0.0180116	2.13385
GO:0023056~positive regulation of signaling	15	22.7273	0.00118502	4208, 5300, 5743, 6347, 3690, 5467, 10769, 7040, 3965, 3976, 6355, 1847, 4067, 3569, 5966	2.59922	0.983313	0.0180271	2.14512
GO:1903706~regulation of hemopoiesis	7	10.6061	0.00119386	4208, 7040, 3965, 3976, 2113, 3569, 4067	5.78009	0.983815	0.0180808	2.16096
GO:1900182~positive regulation of protein localization to nucleus	5	7.57576	0.0012015	7040, 3965, 3976, 5743, 3569	10.5796	0.984237	0.0181162	2.17465
GO:0007165~signal transduction	34	51.5152	0.00121427	4208, 860, 6347, 949, 11197, 947, 79867, 1050, 7040, 3965, 10630, 534, 6355, 481, 2207, 1847, 5966, 1756, 5300, 10886, 5743, 2920, 23567, 3690, 5467, 23493, 27122, 10769, 4938, 10474, 7436, 3976, 3569, 4067	1.59455	0.984917	0.0182274	2.19751
GO:0070373~negative regulation of ERK1 and ERK2 cascade	4	6.06061	0.00122092	1756, 5300, 3976, 4067	18.6785	0.98526	0.0182472	2.20943
GO:0006873~cellular ion homeostasis	9	13.6364	0.00123686	1756, 506, 7040, 534, 6355, 481, 6347, 79572, 4067	4.14549	0.98605	0.0184037	2.23796
GO:0051234~establishment of localization	30	45.4545	0.00123961	4208, 26872, 59286, 6347, 949, 947, 3965, 7357, 7040, 10630, 534, 6355, 481, 51271, 2207, 2171, 1756, 506, 6134, 5743, 3690, 6526, 5467, 51160, 7436, 3976, 79572, 3569, 4067, 23787	1.69628	0.986182	0.0183652	2.24289
GO:0009888~tissue development	16	24.2424	0.00124029	1756, 4208, 860, 5300, 5743, 3690, 5467, 23493, 947, 7040, 7357, 3976, 6696, 1847, 2171, 3569	2.46778	0.986214	0.0182966	2.2441
GO:0010562~positive regulation of phosphorus metabolic process	12	18.1818	0.00125417	4208, 7040, 5300, 3965, 7436, 3976, 6355, 6347, 3690, 1847, 3569, 4067	3.09825	0.98686	0.018421	2.26895
GO:0045937~positive regulation of phosphate metabolic process	12	18.1818	0.00125417	4208, 7040, 5300, 3965, 7436, 3976, 6355, 6347, 3690, 1847, 3569, 4067	3.09825	0.98686	0.018421	2.26895
GO:0031324~negative regulation of cellular metabolic process	19	28.7879	0.0012598	1756, 4208, 1602, 860, 5300, 3690, 5467, 51160, 23493, 947, 27122, 1050, 7040, 7436, 3976, 1847, 3569, 4067, 5966	2.19443	0.987114	0.0184247	2.27903
GO:0032268~regulation of cellular protein metabolic process	19	28.7879	0.00126609	1756, 4208, 5300, 10886, 6347, 3690, 51160, 1050, 10769, 7040, 3965, 10474, 7436, 3976, 6355, 1847, 4067, 3569, 23787	2.19349	0.987391	0.0184378	2.29028
GO:0022603~regulation of anatomical structure morphogenesis	12	18.1818	0.00127365	4208, 860, 7040, 10630, 3976, 6696, 5743, 2113, 6347, 3569, 947, 23493	3.09235	0.987716	0.018469	2.30379
GO:0001818~negative regulation of cytokine production	6	9.09091	0.00128383	7040, 5300, 3965, 3569, 947, 5966	7.28714	0.988141	0.0185375	2.32201
GO:0045669~positive regulation of osteoblast differentiation	4	6.06061	0.00134707	4208, 1050, 860, 3569	18.0559	0.990469	0.0193615	2.43507
GO:0002260~lymphocyte homeostasis	4	6.06061	0.00134707	4208, 7040, 3965, 4067	18.0559	0.990469	0.0193615	2.43507
GO:0010631~epithelial cell migration	6	9.09091	0.0014161	7040, 5743, 2113, 3690, 949, 5467	7.12733	0.992492	0.0202599	2.55832
GO:0051254~positive regulation of RNA metabolic process	14	21.2121	0.00145825	4208, 860, 4862, 5300, 5467, 23493, 1050, 7040, 10474, 3976, 2113, 4005, 3569, 5966	2.67968	0.99351	0.020771	2.63351
GO:0010557~positive regulation of macromolecule biosynthetic process	15	22.7273	0.00145858	4208, 860, 4862, 5300, 6347, 5467, 23493, 1050, 7040, 10474, 3976, 2113, 4005, 3569, 5966	2.54388	0.993518	0.0206905	2.63411
GO:0014070~response to organic cyclic compound	11	16.6667	0.00146193	4208, 1050, 7040, 10474, 6696, 5743, 2113, 6347, 5467, 3569, 4067	3.28833	0.993592	0.0206526	2.64007
GO:0007596~blood coagulation	7	10.6061	0.00147798	10630, 2207, 953, 3690, 3569, 4067, 947	5.54348	0.993938	0.0207921	2.66868
GO:0055024~regulation of cardiac muscle tissue development	4	6.06061	0.00148114	4208, 7040, 5300, 23493	17.4735	0.994004	0.0207517	2.67433
GO:0034613~cellular protein localization	15	22.7273	0.00148509	1756, 5300, 6134, 5743, 59286, 6347, 51160, 23493, 7040, 7357, 3965, 3976, 481, 2207, 3569	2.53911	0.994086	0.0207225	2.68137
GO:0030099~myeloid cell differentiation	7	10.6061	0.00150008	4208, 1050, 7040, 3965, 3976, 2113, 4067	5.52732	0.994384	0.0208454	2.70809
GO:0090132~epithelium migration	6	9.09091	0.00150014	7040, 5743, 2113, 3690, 949, 5467	7.03477	0.994385	0.0207627	2.70818
GO:0071636~positive regulation of transforming growth factor beta production	3	4.54545	0.00150746	3965, 5743, 947	50.7823	0.994526	0.0207798	2.72123
GO:0010942~positive regulation of cell death	9	13.6364	0.00151396	4208, 7040, 5300, 3965, 5743, 23567, 3569, 4067, 23787	4.01573	0.994647	0.0207856	2.73282
GO:0010646~regulation of cell communication	22	33.3333	0.00156955	1756, 4208, 860, 5300, 10886, 5743, 6347, 3690, 5467, 23493, 11197, 27122, 10769, 3965, 7040, 3976, 6355, 1847, 3569, 4067, 23787, 5966	1.973	0.995583	0.0214559	2.8318
GO:0070727~cellular macromolecule localization	15	22.7273	0.00160471	1756, 5300, 6134, 5743, 59286, 6347, 51160, 23493, 7040, 7357, 3965, 3976, 481, 2207, 3569	2.51865	0.996089	0.0218451	2.89436
GO:0090287~regulation of cellular response to growth factor stimulus	6	9.09091	0.00161785	1756, 27122, 860, 7040, 5300, 3690	6.91503	0.996263	0.0219358	2.91773
GO:0090130~tissue migration	6	9.09091	0.0016792	7040, 5743, 2113, 3690, 949, 5467	6.85668	0.996977	0.0226697	3.02676
GO:0051716~cellular response to stimulus	38	57.5758	0.00171105	4208, 860, 6347, 949, 11197, 947, 79867, 1050, 7040, 3965, 10630, 534, 6355, 481, 2207, 1847, 5966, 1756, 4862, 5300, 10886, 5743, 2920, 23567, 3690, 5467, 23493, 27122, 10769, 4938, 10474, 7436, 3976, 6696, 2113, 3569, 4067, 4005	1.48576	0.997292	0.0230053	3.08333
GO:0051960~regulation of nervous system development	10	15.1515	0.00172899	1756, 4208, 10769, 7040, 7436, 3976, 6696, 3569, 4067, 23493	3.52196	0.997455	0.0231538	3.11518
GO:0045844~positive regulation of striated muscle tissue development	4	6.06061	0.00177374	4208, 7040, 5300, 23493	16.4145	0.99782	0.0236547	3.19457
GO:0048636~positive regulation of muscle organ development	4	6.06061	0.00177374	4208, 7040, 5300, 23493	16.4145	0.99782	0.0236547	3.19457
GO:0010720~positive regulation of cell development	8	12.1212	0.00177855	1756, 4208, 7040, 5300, 7436, 3976, 3569, 4067	4.48594	0.997856	0.023627	3.20311
GO:0022008~neurogenesis	14	21.2121	0.00178502	1756, 4208, 860, 5300, 6347, 23493, 10769, 7040, 7436, 3976, 6696, 4067, 3569, 23787	2.62042	0.997903	0.0236212	3.21459
GO:0043410~positive regulation of MAPK cascade	8	12.1212	0.00182078	4208, 7040, 3965, 3976, 6355, 6347, 1847, 3569	4.46744	0.998147	0.0239973	3.27798
GO:0009653~anatomical structure morphogenesis	20	30.303	0.00184311	1756, 4208, 506, 860, 5743, 6347, 3690, 10388, 23493, 947, 79867, 27122, 7040, 7436, 3976, 10630, 6696, 2113, 1847, 3569	2.05883	0.998285	0.0241959	3.31753
GO:0050764~regulation of phagocytosis	4	6.06061	0.00185211	7040, 2207, 6347, 949	16.1695	0.998337	0.0242207	3.33348
GO:1901863~positive regulation of muscle tissue development	4	6.06061	0.00185211	4208, 7040, 5300, 23493	16.1695	0.998337	0.0242207	3.33348
GO:0007599~hemostasis	7	10.6061	0.00186304	10630, 2207, 953, 3690, 3569, 4067, 947	5.29573	0.998399	0.0242702	3.35284
GO:0050817~coagulation	7	10.6061	0.00186304	10630, 2207, 953, 3690, 3569, 4067, 947	5.29573	0.998399	0.0242702	3.35284
GO:0019222~regulation of metabolic process	35	53.0303	0.00191144	4208, 860, 1602, 6347, 949, 947, 1050, 3965, 7040, 9124, 6355, 481, 1847, 5966, 1756, 4862, 5300, 10886, 5743, 3690, 5467, 23493, 51160, 27122, 10769, 4938, 10474, 7436, 3976, 2113, 3569, 4067, 4005, 23787, 30834	1.53611	0.998646	0.0247999	3.43851
GO:0060055~angiogenesis involved in wound healing	3	4.54545	0.00191305	2113, 3690, 947	45.1398	0.998653	0.0247277	3.44135
GO:1903530~regulation of secretion by cell	9	13.6364	0.00191339	4208, 7040, 3965, 3976, 2207, 5467, 3569, 4067, 947	3.86912	0.998655	0.0246398	3.44194
GO:0006357~regulation of transcription from RNA polymerase II promoter	16	24.2424	0.00193215	4208, 1602, 860, 4862, 5300, 5467, 23493, 1050, 7040, 10474, 7436, 3976, 2113, 4005, 3569, 5966	2.36154	0.998739	0.0247863	3.47514
GO:0034103~regulation of tissue remodeling	4	6.06061	0.00193261	7040, 6696, 3690, 3569	15.9317	0.998742	0.0247005	3.47596
GO:1901342~regulation of vasculature development	6	9.09091	0.00194181	5743, 2113, 6347, 3569, 947, 23493	6.63278	0.998781	0.0247252	3.49222
GO:0007159~leukocyte cell-cell adhesion	8	12.1212	0.00195219	860, 7040, 3965, 2207, 2113, 6347, 3569, 4067	4.41285	0.998824	0.0247646	3.51058
GO:0048514~blood vessel morphogenesis	8	12.1212	0.00195219	506, 7040, 5743, 2113, 6347, 3690, 947, 23493	4.41285	0.998824	0.0247646	3.51058
GO:0044093~positive regulation of molecular function	16	24.2424	0.00198516	1756, 4208, 5300, 3690, 6347, 949, 10769, 7040, 3965, 7436, 6355, 481, 1847, 4067, 3569, 23787	2.35512	0.998951	0.0250858	3.56885
GO:1903034~regulation of response to wounding	5	7.57576	0.00199801	6696, 2207, 5467, 4067, 947	9.2122	0.998996	0.0251543	3.59155
GO:1901700~response to oxygen-containing compound	14	21.2121	0.0020065	4208, 10886, 5743, 2920, 6347, 949, 5467, 7040, 3965, 6696, 534, 2113, 4067, 3569	2.58645	0.999025	0.0251683	3.60655
GO:0065009~regulation of molecular function	21	31.8182	0.00201473	1756, 4208, 5300, 10886, 6347, 3690, 949, 23493, 1050, 10769, 4938, 7040, 3965, 7436, 3976, 6355, 481, 1847, 3569, 4067, 23787	1.98659	0.999053	0.0251789	3.62109
GO:0046849~bone remodeling	4	6.06061	0.00201527	7040, 6696, 3690, 3569	15.7008	0.999054	0.0250948	3.62204
GO:0070664~negative regulation of leukocyte proliferation	4	6.06061	0.00201527	7040, 3965, 6355, 4067	15.7008	0.999054	0.0250948	3.62204
GO:0003006~developmental process involved in reproduction	9	13.6364	0.00203023	1050, 1602, 7040, 3976, 6696, 5743, 10388, 5467, 23493	3.83262	0.999102	0.0251882	3.64846
GO:0022409~positive regulation of cell-cell adhesion	6	9.09091	0.00204765	7040, 3965, 2113, 6347, 3569, 4067	6.55255	0.999155	0.0253109	3.67922
GO:0006796~phosphate-containing compound metabolic process	22	33.3333	0.00204878	1756, 4208, 506, 5300, 10886, 6347, 3690, 5467, 10924, 1050, 10769, 4938, 3965, 7040, 10474, 7436, 3976, 6355, 481, 1847, 3569, 4067	1.93268	0.999158	0.0252344	3.6812
GO:0007517~muscle organ development	7	10.6061	0.00208206	1756, 4208, 7040, 5300, 3976, 3569, 23493	5.17998	0.999249	0.0255484	3.73993
GO:0043409~negative regulation of MAPK cascade	5	7.57576	0.00209882	1756, 5300, 3976, 1847, 4067	9.08855	0.999292	0.0256605	3.7695
GO:0006793~phosphorus metabolic process	22	33.3333	0.00210039	1756, 4208, 506, 5300, 10886, 6347, 3690, 5467, 10924, 1050, 10769, 4938, 3965, 7040, 10474, 7436, 3976, 6355, 481, 1847, 3569, 4067	1.92893	0.999296	0.025589	3.77227
GO:0012501~programmed cell death	16	24.2424	0.00211741	4208, 5300, 5743, 6347, 23567, 10388, 5467, 23493, 10769, 7040, 3965, 2207, 2113, 4067, 3569, 23787	2.33986	0.999336	0.0257032	3.80228
GO:0006468~protein phosphorylation	16	24.2424	0.00211741	1756, 4208, 5300, 10886, 6347, 3690, 1050, 10769, 7040, 3965, 7436, 3976, 6355, 1847, 4067, 3569	2.33986	0.999336	0.0257032	3.80228
GO:0048869~cellular developmental process	26	39.3939	0.00212273	4208, 860, 6347, 11197, 947, 79867, 1050, 3965, 7040, 10630, 2207, 1756, 506, 5300, 5743, 3690, 5467, 23493, 10769, 7436, 3976, 6696, 2113, 4067, 3569, 23787	1.76398	0.999348	0.0256769	3.81166
GO:2000727~positive regulation of cardiac muscle cell differentiation	3	4.54545	0.00213313	4208, 7040, 5300	42.764	0.999371	0.0257111	3.82998
GO:0006816~calcium ion transport	7	10.6061	0.00216903	1756, 7040, 6355, 5743, 481, 6347, 4067	5.13786	0.999444	0.0260478	3.89325
GO:0002684~positive regulation of immune system process	11	16.6667	0.00224483	4208, 7040, 3965, 3976, 6355, 2207, 2920, 2113, 6347, 3569, 4067	3.10336	0.999573	0.0268535	4.02668
GO:0044237~cellular metabolic process	49	74.2424	0.00226601	4208, 119587, 59286, 6347, 949, 947, 10924, 1050, 3965, 7357, 6355, 481, 51271, 2207, 1756, 506, 5743, 3690, 51160, 27122, 10769, 4938, 10474, 7436, 2330, 2113, 23787, 1602, 860, 7040, 9124, 10630, 285367, 1847, 2171, 5966, 4862, 6134, 5300, 10886, 6526, 5467, 23493, 3976, 8702, 4005, 3569, 4067, 30834	1.30083	0.999603	0.0270101	4.06392
GO:0033157~regulation of intracellular protein transport	7	10.6061	0.00228925	7040, 7357, 3965, 5743, 59286, 6347, 3569	5.08276	0.999634	0.0271899	4.10478
GO:0034097~response to cytokine	10	15.1515	0.00230283	1050, 4938, 3965, 6355, 5743, 2920, 2113, 6347, 3569, 5966	3.37704	0.99965	0.0272555	4.12866
GO:0008015~blood circulation	8	12.1212	0.00231312	1756, 7040, 4632, 5743, 481, 5467, 947, 23493	4.28203	0.999663	0.0272823	4.14672
GO:0032501~multicellular organismal process	38	57.5758	0.00231897	4208, 860, 1602, 6347, 10388, 949, 947, 11197, 1050, 7040, 3965, 4632, 10630, 481, 2207, 1847, 5966, 1756, 4862, 506, 5300, 5743, 953, 3690, 6526, 5467, 23493, 27122, 10769, 7436, 3976, 6696, 285025, 2113, 3569, 4067, 4005, 23787	1.46462	0.999669	0.0272574	4.15701
GO:0032940~secretion by cell	11	16.6667	0.00234958	4208, 7040, 3965, 3976, 6355, 2207, 3690, 5467, 3569, 4067, 947	3.08408	0.999703	0.027519	4.21076
GO:0043542~endothelial cell migration	5	7.57576	0.00236617	7040, 5743, 2113, 3690, 949	8.79346	0.999719	0.0276173	4.2399
GO:1901214~regulation of neuron death	6	9.09091	0.00239057	4208, 5300, 6347, 3569, 947, 5966	6.32308	0.999742	0.0278045	4.28272
GO:0071396~cellular response to lipid	8	12.1212	0.00239113	4208, 7040, 10474, 6347, 949, 5467, 3569, 4067	4.2568	0.999742	0.0277177	4.2837
GO:0003013~circulatory system process	8	12.1212	0.00241758	1756, 7040, 4632, 5743, 481, 5467, 947, 23493	4.24845	0.999765	0.0279267	4.33011
GO:0033002~muscle cell proliferation	5	7.57576	0.00242232	4208, 5743, 5467, 3569, 23493	8.73673	0.999769	0.0278875	4.33842
GO:0002703~regulation of leukocyte mediated immunity	5	7.57576	0.00247939	7040, 3965, 2207, 3569, 4067	8.68073	0.99981	0.0284411	4.43845
GO:0031401~positive regulation of protein modification process	12	18.1818	0.00248247	4208, 7040, 5300, 3965, 7436, 3976, 6355, 6347, 3690, 1847, 3569, 4067	2.84345	0.999812	0.0283818	4.44384
GO:0023052~signaling	35	53.0303	0.0025212	4208, 860, 6347, 949, 11197, 947, 79867, 1050, 7040, 3965, 10630, 534, 6355, 481, 2207, 1847, 5966, 1756, 5300, 10886, 5743, 2920, 23567, 3690, 5467, 23493, 27122, 10769, 4938, 10474, 7436, 3976, 3569, 4067, 23787	1.51427	0.999836	0.0287238	4.51167
GO:0048545~response to steroid hormone	7	10.6061	0.00254474	7040, 10474, 6696, 5743, 6347, 5467, 3569	4.97604	0.999849	0.0288932	4.55288
GO:0030001~metal ion transport	10	15.1515	0.00254585	1756, 26872, 7040, 534, 6355, 5743, 481, 6347, 6526, 4067	3.32726	0.999849	0.028811	4.55483
GO:0007154~cell communication	35	53.0303	0.00263945	4208, 860, 6347, 949, 11197, 947, 79867, 1050, 7040, 3965, 10630, 534, 6355, 481, 2207, 1847, 5966, 1756, 5300, 10886, 5743, 2920, 23567, 3690, 5467, 23493, 27122, 10769, 4938, 10474, 7436, 3976, 3569, 4067, 23787	1.51065	0.999891	0.0297582	4.71848
GO:0097529~myeloid leukocyte migration	5	7.57576	0.00265613	6355, 2207, 2920, 6347, 3569	8.51694	0.999897	0.0298463	4.74762
GO:0045785~positive regulation of cell adhesion	7	10.6061	0.00268028	1756, 7040, 3965, 2113, 6347, 3569, 4067	4.92434	0.999905	0.0300164	4.78979
GO:0071407~cellular response to organic cyclic compound	8	12.1212	0.00269476	4208, 1050, 7040, 10474, 5743, 6347, 5467, 3569	4.16675	0.99991	0.0300788	4.81507
GO:0001819~positive regulation of cytokine production	7	10.6061	0.00271499	7040, 3965, 5743, 2207, 6347, 3569, 947	4.91158	0.999916	0.0302041	4.85039
GO:0007267~cell-cell signaling	14	21.2121	0.0027168	4208, 5300, 10886, 5743, 6347, 5467, 947, 11197, 27122, 10769, 3976, 6355, 4067, 3569	2.4995	0.999917	0.0301269	4.85354
GO:0051246~regulation of protein metabolic process	19	28.7879	0.00276561	1756, 4208, 5300, 10886, 6347, 3690, 51160, 1050, 10769, 7040, 3965, 10474, 7436, 3976, 6355, 1847, 4067, 3569, 23787	2.04854	0.99993	0.0305625	4.93866
GO:0030168~platelet activation	5	7.57576	0.00277865	10630, 2207, 3690, 3569, 4067	8.41114	0.999933	0.0306068	4.9614
GO:0098609~cell-cell adhesion	12	18.1818	0.00286048	860, 7040, 3965, 9124, 10630, 2207, 2113, 6347, 3690, 3569, 4067, 947	2.79215	0.999949	0.0313951	5.10391
GO:1903708~positive regulation of hemopoiesis	5	7.57576	0.002905	7040, 3965, 3976, 2113, 3569	8.30794	0.999956	0.0317757	5.18138
GO:0002444~myeloid leukocyte mediated immunity	4	6.06061	0.00296449	3965, 2207, 3569, 4067	13.7134	0.999965	0.0323144	5.28477
GO:0006874~cellular calcium ion homeostasis	7	10.6061	0.00296759	1756, 7040, 6355, 481, 6347, 79572, 4067	4.8241	0.999965	0.0322461	5.29017
GO:0050731~positive regulation of peptidyl-tyrosine phosphorylation	5	7.57576	0.00296963	7040, 3976, 3690, 3569, 4067	8.25728	0.999965	0.0321669	5.29371
GO:0051147~regulation of muscle cell differentiation	5	7.57576	0.00310183	4208, 7040, 5300, 5467, 23493	8.15779	0.999978	0.033472	5.5231
GO:0002507~tolerance induction	3	4.54545	0.0031267	7040, 3965, 4067	35.3268	0.99998	0.0336312	5.56618
GO:0060255~regulation of macromolecule metabolic process	33	50	0.00313093	4208, 860, 1602, 6347, 947, 1050, 3965, 7040, 9124, 6355, 481, 1847, 5966, 1756, 4862, 5300, 10886, 3690, 5467, 23493, 51160, 27122, 10769, 4938, 10474, 7436, 3976, 2113, 3569, 4067, 4005, 23787, 30834	1.537	0.99998	0.0335716	5.57353
GO:0048699~generation of neurons	13	19.697	0.00313455	1756, 4208, 860, 10769, 5300, 7040, 7436, 3976, 6696, 3569, 4067, 23787, 23493	2.59462	0.99998	0.0335059	5.57979
GO:0051641~cellular localization	19	28.7879	0.00314239	1756, 4208, 506, 5300, 6134, 5743, 59286, 6347, 51160, 23493, 3965, 7357, 7040, 3976, 481, 285025, 2207, 3569, 4067	2.02516	0.999981	0.0334849	5.59337
GO:0051046~regulation of secretion	9	13.6364	0.00315367	4208, 7040, 3965, 3976, 2207, 5467, 3569, 4067, 947	3.56888	0.999982	0.0335	5.61291
GO:0002690~positive regulation of leukocyte chemotaxis	4	6.06061	0.00329443	3965, 2920, 6347, 3569	13.2116	0.999989	0.0348641	5.85634
GO:0030154~cell differentiation	24	36.3636	0.00330004	1756, 4208, 506, 860, 5300, 5743, 6347, 3690, 5467, 11197, 23493, 947, 1050, 10769, 3965, 7040, 7436, 3976, 6696, 2207, 2113, 3569, 4067, 23787	1.77988	0.999989	0.0348161	5.86605
GO:0070997~neuron death	6	9.09091	0.00330007	4208, 5300, 6347, 3569, 947, 5966	5.86654	0.999989	0.0347105	5.86609
GO:0010632~regulation of epithelial cell migration	5	7.57576	0.0033076	7040, 5743, 2113, 3690, 949	8.01298	0.999989	0.0346829	5.8791
GO:0042221~response to chemical	26	39.3939	0.00331964	4208, 860, 6347, 949, 947, 1050, 3965, 7040, 534, 6355, 2207, 5966, 5300, 10886, 5743, 2920, 3690, 5467, 27122, 4938, 10474, 6696, 2113, 4067, 4005, 3569	1.71042	0.99999	0.0347019	5.89988
GO:0006915~apoptotic process	15	22.7273	0.00338587	4208, 5300, 5743, 6347, 23567, 10388, 5467, 23493, 10769, 7040, 3965, 2207, 4067, 3569, 23787	2.32546	0.999992	0.0352764	6.01418
GO:0031667~response to nutrient levels	7	10.6061	0.00339969	4208, 7040, 6696, 5743, 6347, 5467, 3569	4.69275	0.999992	0.0353117	6.03801
GO:2000106~regulation of leukocyte apoptotic process	4	6.06061	0.0034092	4208, 3965, 2207, 4067	13.0525	0.999992	0.0353029	6.05441
GO:0031323~regulation of cellular metabolic process	33	50	0.00342066	4208, 860, 1602, 6347, 949, 947, 1050, 3965, 7040, 9124, 6355, 1847, 5966, 1756, 4862, 5300, 10886, 5743, 3690, 5467, 23493, 51160, 27122, 10769, 4938, 10474, 7436, 3976, 2113, 3569, 4067, 4005, 23787	1.52938	0.999993	0.0353138	6.07416
GO:0003012~muscle system process	7	10.6061	0.00344118	1756, 4208, 4632, 5300, 5743, 481, 23493	4.68116	0.999993	0.0354166	6.10953
GO:0055074~calcium ion homeostasis	7	10.6061	0.00344118	1756, 7040, 6355, 481, 6347, 79572, 4067	4.68116	0.999993	0.0354166	6.10953
GO:0070661~leukocyte proliferation	6	9.09091	0.00345537	4208, 7040, 3965, 6355, 3569, 4067	5.80369	0.999994	0.0354547	6.13397
GO:0010563~negative regulation of phosphorus metabolic process	8	12.1212	0.00346016	1756, 1050, 7040, 5300, 3976, 1847, 3569, 4067	3.98292	0.999994	0.035398	6.14222
GO:0045936~negative regulation of phosphate metabolic process	8	12.1212	0.00346016	1756, 1050, 7040, 5300, 3976, 1847, 3569, 4067	3.98292	0.999994	0.035398	6.14222
GO:0016043~cellular component organization	34	51.5152	0.00350133	4208, 1602, 59286, 6347, 10388, 949, 947, 79867, 1050, 7357, 7040, 10630, 534, 481, 2207, 1756, 506, 5300, 6134, 3690, 5467, 23493, 51160, 10769, 4938, 10474, 7436, 3976, 6696, 25915, 2113, 3569, 4067, 23787	1.50737	0.999994	0.0357066	6.2131
GO:0044281~small molecule metabolic process	16	24.2424	0.00351921	506, 10886, 5743, 6526, 949, 5467, 10924, 1050, 27122, 4938, 7040, 7436, 10630, 481, 2171, 3569	2.22113	0.999995	0.0357805	6.24387
GO:0030593~neutrophil chemotaxis	4	6.06061	0.0035264	6355, 2207, 2920, 6347	12.8971	0.999995	0.0357474	6.25626
GO:1905209~positive regulation of cardiocyte differentiation	3	4.54545	0.00369029	4208, 7040, 5300	32.5006	0.999997	0.0372711	6.53781
GO:0071634~regulation of transforming growth factor beta production	3	4.54545	0.00369029	3965, 5743, 947	32.5006	0.999997	0.0372711	6.53781
GO:0042481~regulation of odontogenesis	3	4.54545	0.00369029	860, 7040, 947	32.5006	0.999997	0.0372711	6.53781
GO:0006605~protein targeting	9	13.6364	0.00369431	7040, 7357, 6134, 3965, 5743, 59286, 6347, 3569, 51160	3.47724	0.999997	0.0372024	6.54472
GO:0051173~positive regulation of nitrogen compound metabolic process	15	22.7273	0.00375642	4208, 860, 4862, 5300, 5743, 5467, 23493, 1050, 7040, 10474, 3976, 2113, 4005, 3569, 5966	2.29914	0.999998	0.0377073	6.6512
GO:0010975~regulation of neuron projection development	7	10.6061	0.0037869	1756, 4208, 10769, 7436, 6696, 3569, 4067	4.59049	0.999998	0.0378979	6.70341
GO:0072503~cellular divalent inorganic cation homeostasis	7	10.6061	0.0037869	1756, 7040, 6355, 481, 6347, 79572, 4067	4.59049	0.999998	0.0378979	6.70341
GO:0051251~positive regulation of lymphocyte activation	6	9.09091	0.00383815	4208, 7040, 3965, 6347, 3569, 4067	5.66213	0.999998	0.0382911	6.79116
GO:0009408~response to heat	4	6.06061	0.00389273	6347, 3569, 4067, 947	12.4524	0.999999	0.0387143	6.8845
GO:0070374~positive regulation of ERK1 and ERK2 cascade	5	7.57576	0.00390148	7040, 3965, 6355, 6347, 3569	7.65081	0.999999	0.0386886	6.89948
GO:0055065~metal ion homeostasis	8	12.1212	0.00397775	1756, 26872, 7040, 6355, 481, 6347, 79572, 4067	3.88299	0.999999	0.0393186	7.02975
GO:2000725~regulation of cardiac muscle cell differentiation	3	4.54545	0.0039885	4208, 7040, 5300	31.2506	0.999999	0.0393106	7.0481
GO:0071604~transforming growth factor beta production	3	4.54545	0.0039885	3965, 5743, 947	31.2506	0.999999	0.0393106	7.0481
GO:0051235~maintenance of location	6	9.09091	0.00401118	1756, 7040, 3690, 949, 3569, 4067	5.60356	0.999999	0.0394179	7.0868
GO:0048608~reproductive structure development	7	10.6061	0.00401573	1050, 3976, 6696, 5743, 10388, 5467, 23493	4.53558	0.999999	0.0393499	7.09456
GO:0070838~divalent metal ion transport	7	10.6061	0.00401573	1756, 7040, 6355, 5743, 481, 6347, 4067	4.53558	0.999999	0.0393499	7.09456
GO:0050896~response to stimulus	42	63.6364	0.00405197	4208, 860, 6347, 949, 947, 11197, 79867, 1050, 7040, 3965, 9124, 10630, 534, 6355, 481, 2207, 1847, 2171, 5966, 1756, 4862, 5300, 10886, 5743, 2920, 23567, 3690, 953, 5467, 23493, 27122, 10769, 4938, 10474, 7436, 3976, 6696, 2113, 3569, 4067, 4005, 23787	1.36574	0.999999	0.0395865	7.15637
GO:0045664~regulation of neuron differentiation	8	12.1212	0.00405626	1756, 4208, 10769, 7436, 6696, 3569, 4067, 23493	3.86912	0.999999	0.0395161	7.16368
GO:0072511~divalent inorganic cation transport	7	10.6061	0.00415787	1756, 7040, 6355, 5743, 481, 6347, 4067	4.50326	0.999999	0.0403741	7.33675
GO:0061458~reproductive system development	7	10.6061	0.00425469	1050, 3976, 6696, 5743, 10388, 5467, 23493	4.48196	1	0.041181	7.50137
GO:0030182~neuron differentiation	12	18.1818	0.00425759	1756, 4208, 860, 10769, 5300, 7436, 3976, 6696, 3569, 4067, 23493, 23787	2.65095	1	0.0410936	7.50629
GO:0033028~myeloid cell apoptotic process	3	4.54545	0.00429755	4208, 2207, 3569	30.0932	1	0.0413566	7.57415
GO:0002675~positive regulation of acute inflammatory response	3	4.54545	0.00429755	5743, 2207, 3569	30.0932	1	0.0413566	7.57415
GO:0030278~regulation of ossification	5	7.57576	0.00430725	4208, 1050, 860, 7040, 3569	7.44062	1	0.0413333	7.59062
GO:0051098~regulation of binding	6	9.09091	0.00462846	4208, 10769, 7040, 5300, 3976, 23493	5.41677	1	0.0442307	8.13428
GO:0050678~regulation of epithelial cell proliferation	6	9.09091	0.00462846	4208, 7040, 6347, 3690, 5467, 3569	5.41677	1	0.0442307	8.13428
GO:0000902~cell morphogenesis	12	18.1818	0.00463876	1756, 4208, 7040, 7436, 10630, 3976, 6696, 6347, 3690, 3569, 23493, 79867	2.62102	1	0.0442052	8.15168
GO:0044700~single organism signaling	34	51.5152	0.00466786	4208, 860, 6347, 949, 11197, 947, 79867, 1050, 7040, 3965, 10630, 534, 6355, 481, 2207, 1847, 5966, 1756, 5300, 10886, 5743, 2920, 23567, 3690, 5467, 23493, 27122, 10769, 4938, 10474, 7436, 3976, 3569, 4067	1.48357	1	0.0443547	8.20077
GO:0045859~regulation of protein kinase activity	9	13.6364	0.00471439	4208, 1050, 7040, 7436, 10886, 3690, 1847, 3569, 4067	3.33911	1	0.0446653	8.27923
GO:0072507~divalent inorganic cation homeostasis	7	10.6061	0.00476412	1756, 7040, 6355, 481, 6347, 79572, 4067	4.37845	1	0.0450035	8.36299
GO:1990266~neutrophil migration	4	6.06061	0.00483525	6355, 2207, 2920, 6347	11.5251	1	0.0455372	8.4827
GO:0006366~transcription from RNA polymerase II promoter	15	22.7273	0.00490315	4208, 1602, 860, 4862, 5300, 5467, 23493, 1050, 7040, 7436, 3976, 2113, 4005, 3569, 5966	2.23219	1	0.046038	8.59682
GO:0045184~establishment of protein localization	16	24.2424	0.00491917	6134, 5743, 59286, 6347, 5467, 51160, 947, 7040, 7357, 3965, 7436, 534, 51271, 481, 3569, 4067	2.1442	1	0.0460603	8.62373
GO:0061614~pri-miRNA transcription from RNA polymerase II promoter	3	4.54545	0.00494784	7040, 2113, 5467	28.0178	1	0.0461981	8.67186
GO:0055023~positive regulation of cardiac muscle tissue growth	3	4.54545	0.00494784	4208, 5300, 23493	28.0178	1	0.0461981	8.67186
GO:0032733~positive regulation of interleukin-10 production	3	4.54545	0.00494784	3965, 2207, 947	28.0178	1	0.0461981	8.67186
GO:0071549~cellular response to dexamethasone stimulus	3	4.54545	0.00494784	7040, 6347, 3569	28.0178	1	0.0461981	8.67186
GO:0016310~phosphorylation	17	25.7576	0.00499035	1756, 4208, 5300, 10886, 6347, 3690, 1050, 10769, 7040, 3965, 10474, 7436, 3976, 6355, 1847, 4067, 3569	2.06562	1	0.0464613	8.74319
GO:0055007~cardiac muscle cell differentiation	4	6.06061	0.00527774	4208, 7040, 5300, 23493	11.1686	1	0.0489457	9.22403
GO:0042307~positive regulation of protein import into nucleus	4	6.06061	0.00527774	7040, 3965, 5743, 3569	11.1686	1	0.0489457	9.22403
GO:0033280~response to vitamin D	3	4.54545	0.00528892	7040, 6696, 5743	27.0839	1	0.048916	9.24269
GO:2000108~positive regulation of leukocyte apoptotic process	3	4.54545	0.00528892	4208, 3965, 4067	27.0839	1	0.048916	9.24269
GO:0001775~cell activation	10	15.1515	0.00531403	4208, 860, 7040, 3965, 10630, 2207, 6347, 3690, 3569, 4067	2.97625	1	0.0490121	9.28458
GO:0061061~muscle structure development	8	12.1212	0.00533275	1756, 4208, 7040, 5300, 3976, 5467, 3569, 23493	3.67862	1	0.0490502	9.31579
GO:1901701~cellular response to oxygen-containing compound	10	15.1515	0.00538989	4208, 7040, 534, 5743, 2113, 6347, 949, 5467, 3569, 4067	2.96972	1	0.0494326	9.41101
GO:0070489~T cell aggregation	7	10.6061	0.00549215	860, 7040, 3965, 2207, 6347, 3569, 4067	4.25083	1	0.0502161	9.5812
GO:0042110~T cell activation	7	10.6061	0.00549215	860, 7040, 3965, 2207, 6347, 3569, 4067	4.25083	1	0.0502161	9.5812
GO:0071840~cellular component organization or biogenesis	34	51.5152	0.00550768	4208, 1602, 59286, 6347, 10388, 949, 947, 79867, 1050, 7357, 7040, 10630, 534, 481, 2207, 1756, 506, 5300, 6134, 3690, 5467, 23493, 51160, 10769, 4938, 10474, 7436, 3976, 6696, 25915, 2113, 3569, 4067, 23787	1.46983	1	0.0502222	9.60702
GO:0009968~negative regulation of signal transduction	11	16.6667	0.0055252	1756, 27122, 860, 7040, 5300, 3976, 1847, 3569, 4067, 23493, 11197	2.73574	1	0.0502459	9.63613
GO:1903037~regulation of leukocyte cell-cell adhesion	6	9.09091	0.00552871	7040, 3965, 2113, 6347, 3569, 4067	5.1918	1	0.0501454	9.64197
GO:0071593~lymphocyte aggregation	7	10.6061	0.00555136	860, 7040, 3965, 2207, 6347, 3569, 4067	4.24132	1	0.0502146	9.67959
GO:1904591~positive regulation of protein import	4	6.06061	0.00558585	7040, 3965, 5743, 3569	10.943	1	0.0503878	9.73687
GO:0002376~immune system process	18	27.2727	0.00558591	4208, 860, 2920, 6347, 3690, 947, 1050, 4938, 7040, 3965, 3976, 6355, 481, 2207, 2113, 3569, 4067, 5966	1.97773	1	0.0502574	9.73697
GO:0060627~regulation of vesicle-mediated transport	7	10.6061	0.00567117	7040, 3965, 2207, 6347, 949, 4067, 51160	4.22243	1	0.0508746	9.8784
GO:0051051~negative regulation of transport	7	10.6061	0.00573179	7040, 3965, 3976, 5743, 3690, 3569, 947	4.21305	1	0.0512729	9.97882
GO:0009743~response to carbohydrate	5	7.57576	0.00579564	4208, 7040, 5743, 5467, 4067	6.83936	1	0.0516972	10.0845
GO:0050670~regulation of lymphocyte proliferation	5	7.57576	0.00579564	4208, 7040, 3965, 3569, 4067	6.83936	1	0.0516972	10.0845
GO:0045935~positive regulation of nucleobase-containing compound metabolic process	14	21.2121	0.005824	4208, 860, 4862, 5300, 5467, 23493, 1050, 7040, 10474, 3976, 2113, 4005, 3569, 5966	2.28694	1	0.0518107	10.1314
GO:0046903~secretion	11	16.6667	0.0058499	4208, 7040, 3965, 3976, 6355, 2207, 3690, 5467, 3569, 4067, 947	2.71332	1	0.0519024	10.1742
GO:0032944~regulation of mononuclear cell proliferation	5	7.57576	0.00589869	4208, 7040, 3965, 3569, 4067	6.80499	1	0.0521913	10.2548
GO:0032640~tumor necrosis factor production	4	6.06061	0.00590457	3965, 2207, 6347, 947	10.7263	1	0.0521089	10.2645
GO:0015031~protein transport	15	22.7273	0.00594662	6134, 5743, 59286, 6347, 5467, 51160, 947, 7040, 7357, 3965, 534, 51271, 481, 4067, 3569	2.18418	1	0.0523378	10.3339
GO:0070486~leukocyte aggregation	7	10.6061	0.00597902	860, 7040, 3965, 2207, 6347, 3569, 4067	4.17593	1	0.0524828	10.3873
GO:0033006~regulation of mast cell activation involved in immune response	3	4.54545	0.00600257	3965, 2207, 4067	25.3911	1	0.0525514	10.4261
GO:0043304~regulation of mast cell degranulation	3	4.54545	0.00600257	3965, 2207, 4067	25.3911	1	0.0525514	10.4261
GO:0019058~viral life cycle	7	10.6061	0.00604203	4938, 6134, 3965, 6347, 3690, 949, 51160	4.16675	1	0.0527553	10.4911
GO:0001667~ameboidal-type cell migration	6	9.09091	0.00606175	7040, 5743, 2113, 3690, 949, 5467	5.07823	1	0.0527902	10.5236
GO:0090279~regulation of calcium ion import	4	6.06061	0.00606794	1756, 7040, 6347, 4067	10.6211	1	0.0527103	10.5338
GO:0030100~regulation of endocytosis	5	7.57576	0.00621516	7040, 2207, 6347, 949, 51160	6.70393	1	0.0538231	10.7758
GO:0010959~regulation of metal ion transport	6	9.09091	0.00622048	1756, 7040, 5743, 481, 6347, 4067	5.04668	1	0.0537336	10.7846
GO:0071621~granulocyte chemotaxis	4	6.06061	0.00623399	6355, 2207, 2920, 6347	10.518	1	0.0537136	10.8068
GO:0080090~regulation of primary metabolic process	32	48.4848	0.00633774	4208, 860, 1602, 6347, 949, 1050, 3965, 7040, 9124, 6355, 1847, 5966, 1756, 4862, 5300, 10886, 5743, 3690, 5467, 23493, 51160, 27122, 10769, 4938, 10474, 7436, 3976, 2113, 3569, 4067, 4005, 23787	1.4948	1	0.05445	10.9769
GO:0060421~positive regulation of heart growth	3	4.54545	0.00637497	4208, 5300, 23493	24.6217	1	0.0546265	11.0379
GO:0071363~cellular response to growth factor stimulus	8	12.1212	0.00643148	27122, 4208, 860, 7040, 5300, 6347, 3690, 3569	3.55198	1	0.0549627	11.1304
GO:0030217~T cell differentiation	5	7.57576	0.00643232	860, 7040, 3965, 2207, 3569	6.6382	1	0.0548344	11.1317
GO:0002697~regulation of immune effector process	6	9.09091	0.00646406	7040, 3965, 2207, 6347, 3569, 4067	5.0001	1	0.054963	11.1836
GO:0032680~regulation of tumor necrosis factor production	4	6.06061	0.00657422	3965, 2207, 6347, 947	10.3177	1	0.0557393	11.3636
GO:1903532~positive regulation of secretion by cell	6	9.09091	0.00663013	7040, 3965, 2207, 5467, 3569, 947	4.96952	1	0.0560641	11.4547
GO:0045124~regulation of bone resorption	3	4.54545	0.00675767	6696, 3690, 3569	23.8975	1	0.0569757	11.6624
GO:0009889~regulation of biosynthetic process	26	39.3939	0.00690229	4208, 1602, 860, 6347, 949, 947, 1050, 3965, 7040, 9124, 5966, 1756, 4862, 5300, 10886, 5743, 3690, 5467, 23493, 27122, 7436, 10474, 3976, 2113, 4005, 3569	1.62291	1	0.0580219	11.8973
GO:0002694~regulation of leukocyte activation	7	10.6061	0.00690616	4208, 7040, 3965, 2207, 6347, 3569, 4067	4.05101	1	0.0579131	11.9036
GO:0002576~platelet degranulation	4	6.06061	0.00692533	7040, 2207, 3690, 4067	10.1248	1	0.0579294	11.9347
GO:1903555~regulation of tumor necrosis factor superfamily cytokine production	4	6.06061	0.00710499	3965, 2207, 6347, 947	10.0311	1	0.0592491	12.2256
GO:0050870~positive regulation of T cell activation	5	7.57576	0.00711396	7040, 3965, 6347, 3569, 4067	6.44854	1	0.0591794	12.2401
GO:0009890~negative regulation of biosynthetic process	13	19.697	0.00714029	4208, 1602, 860, 3690, 5467, 23493, 947, 27122, 1050, 7040, 7436, 3569, 5966	2.34103	1	0.0592504	12.2827
GO:0003179~heart valve morphogenesis	3	4.54545	0.00715057	4208, 7040, 23493	23.2147	1	0.0591917	12.2993
GO:0051338~regulation of transferase activity	10	15.1515	0.00723542	4208, 1050, 7040, 5300, 7436, 10886, 3690, 1847, 3569, 4067	2.83601	1	0.0597324	12.4363
GO:0002366~leukocyte activation involved in immune response	5	7.57576	0.00735139	7040, 3965, 2207, 3569, 4067	6.38771	1	0.0605195	12.6231
GO:0032846~positive regulation of homeostatic process	5	7.57576	0.00735139	7040, 3965, 6696, 5743, 2113	6.38771	1	0.0605195	12.6231
GO:0043549~regulation of kinase activity	9	13.6364	0.00739628	4208, 1050, 7040, 7436, 10886, 3690, 1847, 3569, 4067	3.09334	1	0.0607347	12.6954
GO:0032989~cellular component morphogenesis	12	18.1818	0.0074153	1756, 4208, 7040, 7436, 10630, 3976, 6696, 6347, 3690, 3569, 23493, 79867	2.46031	1	0.0607428	12.726
GO:0071560~cellular response to transforming growth factor beta stimulus	5	7.57576	0.00747204	27122, 4208, 7040, 5300, 6347	6.35772	1	0.0610505	12.8172
GO:0032963~collagen metabolic process	4	6.06061	0.00747259	7040, 6347, 5467, 3569	9.84868	1	0.0609112	12.818
GO:0045667~regulation of osteoblast differentiation	4	6.06061	0.00747259	4208, 1050, 860, 3569	9.84868	1	0.0609112	12.818
GO:0071548~response to dexamethasone	3	4.54545	0.0075536	7040, 6347, 3569	22.5699	1	0.0614088	12.9481
GO:0071417~cellular response to organonitrogen compound	7	10.6061	0.00755499	4208, 7040, 534, 5743, 6347, 3569, 4067	3.97457	1	0.0612761	12.9503
GO:0002263~cell activation involved in immune response	5	7.57576	0.00759401	7040, 3965, 2207, 3569, 4067	6.32801	1	0.0614401	13.0129
GO:0050714~positive regulation of protein secretion	5	7.57576	0.00759401	7040, 3965, 5467, 3569, 947	6.32801	1	0.0614401	13.0129
GO:0072009~nephron epithelium development	4	6.06061	0.00766055	4208, 7040, 3976, 947	9.75995	1	0.0618192	13.1195
GO:0071706~tumor necrosis factor superfamily cytokine production	4	6.06061	0.00766055	3965, 2207, 6347, 947	9.75995	1	0.0618192	13.1195
GO:0071559~response to transforming growth factor beta	5	7.57576	0.00771727	27122, 4208, 7040, 5300, 6347	6.29857	1	0.0621195	13.2103
GO:0050730~regulation of peptidyl-tyrosine phosphorylation	5	7.57576	0.00784186	7040, 3976, 3690, 3569, 4067	6.26941	1	0.0629478	13.4093
GO:0070848~response to growth factor	8	12.1212	0.00788603	27122, 4208, 860, 7040, 5300, 6347, 3690, 3569	3.41752	1	0.0631461	13.4798
GO:0044711~single-organism biosynthetic process	12	18.1818	0.00822601	27122, 1050, 506, 7040, 7357, 4938, 10886, 5743, 6347, 949, 5467, 3569	2.42542	1	0.0656363	14.0204
GO:0097530~granulocyte migration	4	6.06061	0.00824115	6355, 2207, 2920, 6347	9.50311	1	0.0656027	14.0444
GO:0001935~endothelial cell proliferation	4	6.06061	0.00824115	6347, 3690, 949, 947	9.50311	1	0.0656027	14.0444
GO:0045596~negative regulation of cell differentiation	8	12.1212	0.00828508	10769, 7040, 6696, 3690, 5467, 3569, 4067, 23493	3.38548	1	0.0657909	14.114
GO:0006807~nitrogen compound metabolic process	36	54.5455	0.00837591	4208, 860, 1602, 119587, 59286, 949, 947, 1050, 10924, 3965, 7357, 7040, 9124, 481, 285367, 2171, 5966, 1756, 4862, 506, 5300, 6134, 10886, 5743, 5467, 23493, 27122, 4938, 10474, 7436, 3976, 2113, 8702, 3569, 4005, 30834	1.40331	1	0.0663388	14.2578
GO:2000677~regulation of transcription regulatory region DNA binding	3	4.54545	0.00838975	7040, 3976, 23493	21.382	1	0.0662937	14.2797
GO:0044259~multicellular organismal macromolecule metabolic process	4	6.06061	0.0084403	7040, 6347, 5467, 3569	9.42048	1	0.0665296	14.3595
GO:0008203~cholesterol metabolic process	4	6.06061	0.0084403	1050, 7436, 949, 5467	9.42048	1	0.0665296	14.3595
GO:0046649~lymphocyte activation	8	12.1212	0.00849013	4208, 860, 7040, 3965, 2207, 6347, 3569, 4067	3.36969	1	0.0667589	14.4382
GO:0030155~regulation of cell adhesion	8	12.1212	0.00849013	1756, 506, 7040, 3965, 2113, 6347, 3569, 4067	3.36969	1	0.0667589	14.4382
GO:0050790~regulation of catalytic activity	17	25.7576	0.00855253	4208, 5300, 10886, 3690, 6347, 949, 1050, 4938, 7040, 3965, 7436, 6355, 481, 1847, 4067, 3569, 23787	1.95344	1	0.0670826	14.5366
GO:0045765~regulation of angiogenesis	5	7.57576	0.00861729	5743, 2113, 6347, 3569, 947	6.09997	1	0.0674227	14.6387
GO:0016202~regulation of striated muscle tissue development	4	6.06061	0.00864226	4208, 7040, 5300, 23493	9.33927	1	0.06746	14.678
GO:0002706~regulation of lymphocyte mediated immunity	4	6.06061	0.00864226	7040, 3965, 2207, 3569	9.33927	1	0.06746	14.678
GO:0006875~cellular metal ion homeostasis	7	10.6061	0.00865069	1756, 7040, 6355, 481, 6347, 79572, 4067	3.86124	1	0.0673722	14.6912
GO:0033003~regulation of mast cell activation	3	4.54545	0.00882272	3965, 2207, 4067	20.8337	1	0.0685169	14.9616
GO:0003170~heart valve development	3	4.54545	0.00882272	4208, 7040, 23493	20.8337	1	0.0685169	14.9616
GO:0035850~epithelial cell differentiation involved in kidney development	3	4.54545	0.00882272	4208, 3976, 947	20.8337	1	0.0685169	14.9616
GO:0046824~positive regulation of nucleocytoplasmic transport	4	6.06061	0.00884706	7040, 3965, 5743, 3569	9.25944	1	0.0685466	14.9998
GO:1903169~regulation of calcium ion transmembrane transport	4	6.06061	0.00884706	1756, 7040, 481, 4067	9.25944	1	0.0685466	14.9998
GO:0002822~regulation of adaptive immune response based on somatic recombination of immune receptors built from immunoglobulin superfamily domains	4	6.06061	0.00884706	4208, 7040, 2207, 3569	9.25944	1	0.0685466	14.9998
GO:0006955~immune response	13	19.697	0.00905336	4208, 2920, 6347, 4938, 7040, 3965, 3976, 6355, 2207, 2113, 4067, 3569, 5966	2.27009	1	0.0699386	15.3227
GO:0043066~negative regulation of apoptotic process	9	13.6364	0.0091736	4208, 10769, 5300, 2207, 6347, 10388, 5467, 3569, 23493	2.97989	1	0.0706806	15.5104
GO:1901861~regulation of muscle tissue development	4	6.06061	0.00926516	4208, 7040, 5300, 23493	9.10382	1	0.0712054	15.6531
GO:0043303~mast cell degranulation	3	4.54545	0.00926553	3965, 2207, 4067	20.3129	1	0.0710507	15.6537
GO:0051047~positive regulation of secretion	6	9.09091	0.0092807	7040, 3965, 2207, 5467, 3569, 947	4.57756	1	0.0710064	15.6773
GO:2000146~negative regulation of cell motility	5	7.57576	0.00930066	1602, 7040, 5300, 6347, 5467	5.96561	1	0.0709977	15.7084
GO:0043085~positive regulation of catalytic activity	13	19.697	0.00941594	4208, 5300, 3690, 6347, 949, 7040, 3965, 7436, 6355, 481, 1847, 4067, 23787	2.25844	1	0.0716917	15.8876
GO:0033135~regulation of peptidyl-serine phosphorylation	4	6.06061	0.00947849	1756, 7040, 3976, 3569	9.02796	1	0.0719946	15.9846
GO:0050865~regulation of cell activation	7	10.6061	0.00950056	4208, 7040, 3965, 2207, 6347, 3569, 4067	3.78417	1	0.0719992	16.0189
GO:0050878~regulation of body fluid levels	7	10.6061	0.00967748	10630, 2207, 953, 3690, 3569, 4067, 947	3.76913	1	0.0731363	16.2928
GO:0048468~cell development	15	22.7273	0.00969182	1756, 4208, 860, 5300, 3690, 23493, 1050, 10769, 7040, 7436, 3976, 6696, 4067, 3569, 23787	2.06432	1	0.073082	16.3149
GO:0032355~response to estradiol	4	6.06061	0.00969468	7040, 5743, 2113, 3569	8.95335	1	0.0729444	16.3194
GO:1902652~secondary alcohol metabolic process	4	6.06061	0.00969468	1050, 7436, 949, 5467	8.95335	1	0.0729444	16.3194
GO:0051130~positive regulation of cellular component organization	11	16.6667	0.00971509	1756, 7040, 7357, 7436, 3976, 2207, 59286, 6347, 3569, 4067, 51160	2.51837	1	0.0729348	16.3509
GO:0097028~dendritic cell differentiation	3	4.54545	0.00971808	7040, 3965, 4067	19.8175	1	0.072799	16.3555
GO:0002886~regulation of myeloid leukocyte mediated immunity	3	4.54545	0.00971808	3965, 2207, 4067	19.8175	1	0.072799	16.3555
GO:0044057~regulation of system process	7	10.6061	0.00976682	1756, 5300, 5743, 481, 5467, 3569, 23493	3.76165	1	0.0729947	16.4308
GO:0022414~reproductive process	12	18.1818	0.00979827	1050, 1602, 7040, 3965, 3976, 6696, 5743, 2113, 6347, 10388, 5467, 23493	2.36713	1	0.0730647	16.4793
GO:0044271~cellular nitrogen compound biosynthetic process	28	42.4242	0.00987219	4208, 1602, 860, 947, 1050, 3965, 7357, 7040, 9124, 5966, 1756, 506, 4862, 5300, 6134, 10886, 5743, 5467, 23493, 27122, 4938, 10474, 7436, 3976, 2113, 4005, 3569, 30834	1.53295	1	0.07344	16.5932
GO:0043069~negative regulation of programmed cell death	9	13.6364	0.00989998	4208, 10769, 5300, 2207, 6347, 10388, 5467, 3569, 23493	2.94035	1	0.0734824	16.6361
GO:0000003~reproduction	12	18.1818	0.0099006	1050, 1602, 7040, 3965, 3976, 6696, 5743, 2113, 6347, 10388, 5467, 23493	2.36368	1	0.0733301	16.637
GO:0035051~cardiocyte differentiation	4	6.06061	0.00991374	4208, 7040, 5300, 23493	8.87996	1	0.0732678	16.6572
GO:0042692~muscle cell differentiation	6	9.09091	0.0100433	1756, 4208, 7040, 5300, 5467, 23493	4.48904	1	0.0740363	16.8565
GO:0002682~regulation of immune system process	12	18.1818	0.0100557	4208, 7040, 3965, 3976, 6355, 2207, 2920, 2113, 6347, 3569, 4067, 947	2.35854	1	0.0739671	16.8754
GO:0010883~regulation of lipid storage	3	4.54545	0.0101803	3690, 949, 3569	19.3456	1	0.0746951	17.0667
GO:0043300~regulation of leukocyte degranulation	3	4.54545	0.0101803	3965, 2207, 4067	19.3456	1	0.0746951	17.0667
GO:0002448~mast cell mediated immunity	3	4.54545	0.0101803	3965, 2207, 4067	19.3456	1	0.0746951	17.0667
GO:0072594~establishment of protein localization to organelle	8	12.1212	0.0101894	7040, 7357, 6134, 3965, 5743, 59286, 3569, 51160	3.25332	1	0.0746019	17.0806
GO:0008152~metabolic process	50	75.7576	0.0102481	4208, 119587, 59286, 6347, 949, 947, 10924, 1050, 3965, 7357, 6355, 481, 51271, 2207, 1756, 506, 5743, 3690, 51160, 27122, 10769, 4938, 10474, 7436, 2330, 2113, 23787, 1602, 26872, 860, 7040, 9124, 10630, 285367, 1847, 2171, 5966, 4862, 6134, 5300, 10886, 6526, 5467, 23493, 3976, 8702, 3569, 4067, 4005, 30834	1.22275	1	0.0748596	17.1705
GO:0002262~myeloid cell homeostasis	4	6.06061	0.0103605	2207, 2113, 3569, 4067	8.73673	1	0.0754938	17.3423
GO:0061448~connective tissue development	5	7.57576	0.0106182	4208, 860, 7040, 5467, 947	5.73811	1	0.0771448	17.735
GO:0046850~regulation of bone remodeling	3	4.54545	0.0106522	6696, 3690, 3569	18.8957	1	0.0772217	17.7867
GO:0045834~positive regulation of lipid metabolic process	4	6.06061	0.0108188	7040, 5743, 949, 4067	8.59805	1	0.0782243	18.0396
GO:2000670~positive regulation of dendritic cell apoptotic process	2	3.0303	0.0108591	3965, 4067	180.559	1	0.0783427	18.1007
GO:0006886~intracellular protein transport	10	15.1515	0.0109093	7040, 7357, 6134, 3965, 5743, 481, 59286, 6347, 3569, 51160	2.65528	1	0.0785284	18.1765
GO:0050864~regulation of B cell activation	4	6.06061	0.0110523	4208, 7040, 3569, 4067	8.53035	1	0.0793572	18.3927
GO:0046622~positive regulation of organ growth	3	4.54545	0.0111335	4208, 5300, 23493	18.4663	1	0.0797547	18.5152
GO:0046907~intracellular transport	13	19.697	0.0111391	506, 6134, 5743, 59286, 6347, 51160, 7040, 3965, 7357, 481, 2207, 4067, 3569	2.20885	1	0.0796287	18.5235
GO:0042063~gliogenesis	5	7.57576	0.0112406	1756, 7040, 3976, 6347, 4067	5.64247	1	0.0801637	18.6764
GO:0061041~regulation of wound healing	4	6.06061	0.0112887	2207, 5467, 4067, 947	8.46371	1	0.0803296	18.7487
GO:0002819~regulation of adaptive immune response	4	6.06061	0.0112887	4208, 7040, 2207, 3569	8.46371	1	0.0803296	18.7487
GO:0071383~cellular response to steroid hormone stimulus	5	7.57576	0.0113998	7040, 10474, 6347, 5467, 3569	5.61906	1	0.0809259	18.9155
GO:0016125~sterol metabolic process	4	6.06061	0.0115281	1050, 7436, 949, 5467	8.3981	1	0.0816363	19.1077
GO:0032653~regulation of interleukin-10 production	3	4.54545	0.0116244	3965, 2207, 947	18.0559	1	0.0821259	19.2517
GO:0035556~intracellular signal transduction	18	27.2727	0.0117548	1756, 4208, 5300, 10886, 5743, 6347, 23567, 5467, 10769, 7040, 3965, 3976, 6355, 481, 1847, 4067, 3569, 5966	1.83481	1	0.0828446	19.4463
GO:1902105~regulation of leukocyte differentiation	5	7.57576	0.0118862	7040, 3965, 3976, 3569, 4067	5.54997	1	0.083567	19.642
GO:1902107~positive regulation of leukocyte differentiation	4	6.06061	0.0120155	7040, 3965, 3976, 3569	8.26988	1	0.0842715	19.8341
GO:0055021~regulation of cardiac muscle tissue growth	3	4.54545	0.0121246	4208, 5300, 23493	17.6634	1	0.0848363	19.9958
GO:0018105~peptidyl-serine phosphorylation	5	7.57576	0.0122178	1756, 10769, 7040, 3976, 3569	5.50485	1	0.0852919	20.1337
GO:0010558~negative regulation of macromolecule biosynthetic process	12	18.1818	0.0123095	27122, 4208, 1050, 860, 1602, 7040, 7436, 3690, 5467, 3569, 23493, 5966	2.29201	1	0.0857358	20.2693
GO:0044255~cellular lipid metabolic process	10	15.1515	0.0125011	10924, 7040, 7357, 10630, 5743, 8702, 949, 2171, 5467, 4067	2.59673	1	0.0868445	20.5517
GO:0044236~multicellular organism metabolic process	4	6.06061	0.0125147	7040, 6347, 5467, 3569	8.14553	1	0.0867618	20.5716
GO:0002279~mast cell activation involved in immune response	3	4.54545	0.0126341	3965, 2207, 4067	17.2876	1	0.0873832	20.7471
GO:0035306~positive regulation of dephosphorylation	3	4.54545	0.0126341	4208, 7040, 5300	17.2876	1	0.0873832	20.7471
GO:0032613~interleukin-10 production	3	4.54545	0.0126341	3965, 2207, 947	17.2876	1	0.0873832	20.7471
GO:0051145~smooth muscle cell differentiation	3	4.54545	0.0126341	4208, 7040, 23493	17.2876	1	0.0873832	20.7471
GO:0044702~single organism reproductive process	11	16.6667	0.0126357	1050, 7040, 3965, 3976, 6696, 5743, 2113, 6347, 10388, 5467, 23493	2.42017	1	0.0872201	20.7494
GO:0031214~biomineral tissue development	4	6.06061	0.0127687	4208, 7040, 6696, 5743	8.08474	1	0.0879278	20.9444
GO:0009058~biosynthetic process	33	50	0.0128457	4208, 860, 1602, 6347, 949, 947, 1050, 3965, 7357, 7040, 9124, 2171, 5966, 1756, 4862, 506, 5300, 6134, 10886, 5743, 3690, 5467, 23493, 27122, 4938, 10474, 7436, 3976, 2113, 8702, 3569, 4005, 30834	1.41419	1	0.0882625	21.0572
GO:0051146~striated muscle cell differentiation	5	7.57576	0.0128987	1756, 4208, 7040, 5300, 23493	5.41677	1	0.0884372	21.1346
GO:0051248~negative regulation of protein metabolic process	10	15.1515	0.0129438	1756, 1050, 7040, 5300, 3976, 3690, 1847, 3569, 4067, 51160	2.58188	1	0.0885598	21.2005
GO:0022407~regulation of cell-cell adhesion	6	9.09091	0.0129851	7040, 3965, 2113, 6347, 3569, 4067	4.20993	1	0.0886566	21.2607
GO:0071346~cellular response to interferon-gamma	4	6.06061	0.0130257	4938, 3965, 6355, 6347	8.02485	1	0.0887485	21.3199
GO:0050769~positive regulation of neurogenesis	6	9.09091	0.013119	1756, 4208, 7436, 3976, 3569, 4067	4.19905	1	0.0891847	21.4559
GO:0045661~regulation of myoblast differentiation	3	4.54545	0.0131529	4208, 7040, 5467	16.9274	1	0.0892313	21.5052
GO:0050708~regulation of protein secretion	6	9.09091	0.013803	7040, 3965, 5467, 3569, 4067, 947	4.14549	1	0.0932767	22.4455
GO:0072006~nephron development	4	6.06061	0.0138143	4208, 7040, 3976, 947	7.8504	1	0.093169	22.4617
GO:0070665~positive regulation of leukocyte proliferation	4	6.06061	0.0140831	4208, 3965, 3569, 4067	7.79392	1	0.0947219	22.8474
GO:0061005~cell differentiation involved in kidney development	3	4.54545	0.0142179	4208, 3976, 947	16.2503	1	0.0954056	23.04
GO:0040013~negative regulation of locomotion	5	7.57576	0.0143324	1602, 7040, 5300, 6347, 5467	5.24881	1	0.095956	23.2033
GO:0051271~negative regulation of cellular component movement	5	7.57576	0.0145184	1602, 7040, 5300, 6347, 5467	5.22855	1	0.0969613	23.468
GO:0018209~peptidyl-serine modification	5	7.57576	0.0145184	1756, 10769, 7040, 3976, 3569	5.22855	1	0.0969613	23.468
GO:0034654~nucleobase-containing compound biosynthetic process	25	37.8788	0.0149166	4208, 1602, 860, 1050, 3965, 7040, 9124, 5966, 1756, 506, 4862, 5300, 6134, 10886, 5467, 23493, 27122, 4938, 7436, 10474, 3976, 2113, 4005, 3569, 30834	1.55404	1	0.0993126	24.0316
GO:0043269~regulation of ion transport	7	10.6061	0.0150294	1756, 4208, 7040, 5743, 481, 6347, 4067	3.42215	1	0.0998389	24.1904
GO:0065007~biological regulation	51	77.2727	0.0151057	4208, 860, 26872, 1602, 59286, 6347, 10388, 949, 11197, 947, 79867, 1050, 7357, 3965, 7040, 9124, 10630, 534, 6355, 481, 2207, 1847, 5966, 1756, 4862, 506, 5300, 10886, 5743, 2920, 23567, 3690, 953, 6526, 5467, 23493, 51160, 27122, 10769, 4938, 7436, 10474, 3976, 6696, 2113, 79572, 4067, 3569, 4005, 23787, 30834	1.19612	1	0.100132	24.2977
GO:0072073~kidney epithelium development	4	6.06061	0.0151881	4208, 7040, 3976, 947	7.57591	1	0.100463	24.4136
GO:0051384~response to glucocorticoid	4	6.06061	0.0151881	7040, 5743, 6347, 3569	7.57591	1	0.100463	24.4136
GO:0046651~lymphocyte proliferation	5	7.57576	0.015278	4208, 7040, 3965, 3569, 4067	5.14902	1	0.100839	24.5396
GO:0034612~response to tumor necrosis factor	5	7.57576	0.015278	1050, 6355, 5743, 6347, 3569	5.14902	1	0.100839	24.5396
GO:0014855~striated muscle cell proliferation	3	4.54545	0.015319	4208, 5467, 23493	15.6253	1	0.100906	24.597
GO:0060420~regulation of heart growth	3	4.54545	0.015319	4208, 5300, 23493	15.6253	1	0.100906	24.597
GO:1901699~cellular response to nitrogen compound	7	10.6061	0.0155217	4208, 7040, 534, 5743, 6347, 3569, 4067	3.39762	1	0.101988	24.8804
GO:0006887~exocytosis	6	9.09091	0.0155421	7040, 3965, 6355, 2207, 3690, 4067	4.02236	1	0.101924	24.9089
GO:0032943~mononuclear cell proliferation	5	7.57576	0.015667	4208, 7040, 3965, 3569, 4067	5.11016	1	0.102512	25.0829
GO:0033365~protein localization to organelle	9	13.6364	0.015863	7040, 7357, 6134, 3965, 3976, 5743, 59286, 3569, 51160	2.70238	1	0.103542	25.3553
GO:0009266~response to temperature stimulus	4	6.06061	0.0160483	6347, 3569, 4067, 947	7.42024	1	0.104499	25.6119
GO:0032102~negative regulation of response to external stimulus	5	7.57576	0.0160622	6696, 2113, 6347, 5467, 947	5.07189	1	0.10439	25.6311
GO:0002274~myeloid leukocyte activation	4	6.06061	0.016341	7040, 3965, 2207, 4067	7.36976	1	0.105919	26.0155
GO:1901615~organic hydroxy compound metabolic process	6	9.09091	0.0164646	27122, 1050, 7436, 6526, 949, 5467	3.96349	1	0.106484	26.1853
GO:0031327~negative regulation of cellular biosynthetic process	12	18.1818	0.0165512	27122, 4208, 1050, 860, 1602, 7040, 7436, 5467, 3569, 947, 23493, 5966	2.19599	1	0.106819	26.3041
GO:0051249~regulation of lymphocyte activation	6	9.09091	0.0166218	4208, 7040, 3965, 6347, 3569, 4067	3.95385	1	0.107055	26.4008
GO:0042493~response to drug	6	9.09091	0.0166218	4208, 7040, 5743, 6347, 3569, 4067	3.95385	1	0.107055	26.4008
GO:0002285~lymphocyte activation involved in immune response	4	6.06061	0.0169354	7040, 3965, 2207, 3569	7.27084	1	0.108776	26.8289
GO:0010629~negative regulation of gene expression	12	18.1818	0.0169363	27122, 4208, 1050, 860, 1602, 7040, 3965, 7436, 5467, 947, 23493, 5966	2.1886	1	0.108582	26.8301
GO:0001525~angiogenesis	6	9.09091	0.0169392	506, 5743, 2113, 6347, 3690, 947	3.9347	1	0.1084	26.8341
GO:0051171~regulation of nitrogen compound metabolic process	25	37.8788	0.0170009	4208, 1602, 860, 949, 947, 1050, 3965, 7040, 9124, 5966, 1756, 4862, 5300, 10886, 5743, 5467, 23493, 27122, 4938, 7436, 10474, 3976, 2113, 4005, 3569	1.53746	1	0.108576	26.918
GO:0071385~cellular response to glucocorticoid stimulus	3	4.54545	0.0170372	7040, 6347, 3569	14.773	1	0.108598	26.9673
GO:0045428~regulation of nitric oxide biosynthetic process	3	4.54545	0.0170372	5743, 3569, 947	14.773	1	0.108598	26.9673
GO:0050707~regulation of cytokine secretion	4	6.06061	0.0172372	3965, 3569, 4067, 947	7.22237	1	0.10961	27.2386
GO:0043112~receptor metabolic process	4	6.06061	0.0172372	1756, 7040, 2207, 3690	7.22237	1	0.10961	27.2386
GO:0051093~negative regulation of developmental process	8	12.1212	0.017242	10769, 7040, 6696, 6347, 5467, 3569, 4067, 23493	2.93195	1	0.10944	27.2451
GO:0018130~heterocycle biosynthetic process	25	37.8788	0.0173308	4208, 1602, 860, 1050, 3965, 7040, 9124, 5966, 1756, 506, 4862, 5300, 6134, 10886, 5467, 23493, 27122, 4938, 7436, 10474, 3976, 2113, 4005, 3569, 30834	1.53502	1	0.109776	27.3652
GO:0031344~regulation of cell projection organization	7	10.6061	0.0173337	1756, 4208, 10769, 7436, 6696, 3569, 4067	3.31446	1	0.109594	27.3691
GO:1902580~single-organism cellular localization	10	15.1515	0.0173829	506, 7040, 6134, 3965, 5743, 481, 2207, 6347, 3569, 4067	2.4577	1	0.109691	27.4356
GO:0048568~embryonic organ development	6	9.09091	0.0175863	4208, 1050, 860, 7040, 3976, 23493	3.89696	1	0.110711	27.7098
GO:0045576~mast cell activation	3	4.54545	0.0176273	3965, 2207, 4067	14.5092	1	0.110757	27.765
GO:0032418~lysosome localization	3	4.54545	0.0176273	3965, 2207, 4067	14.5092	1	0.110757	27.765
GO:0002292~T cell differentiation involved in immune response	3	4.54545	0.0176273	3965, 2207, 3569	14.5092	1	0.110757	27.765
GO:0008202~steroid metabolic process	5	7.57576	0.0179186	27122, 1050, 7436, 949, 5467	4.9065	1	0.112294	28.1557
GO:0019438~aromatic compound biosynthetic process	25	37.8788	0.0179572	4208, 1602, 860, 1050, 3965, 7040, 9124, 5966, 1756, 506, 4862, 5300, 6134, 10886, 5467, 23493, 27122, 4938, 7436, 10474, 3976, 2113, 4005, 3569, 30834	1.53051	1	0.112321	28.2073
GO:0002513~tolerance induction to self antigen	2	3.0303	0.0180341	7040, 4067	108.335	1	0.112577	28.31
GO:0006909~phagocytosis	5	7.57576	0.0181328	7040, 2207, 6347, 949, 4067	4.88879	1	0.11296	28.4418
GO:2000377~regulation of reactive oxygen species metabolic process	4	6.06061	0.0181605	7040, 5743, 3569, 947	7.08075	1	0.112922	28.4786
GO:0045321~leukocyte activation	8	12.1212	0.0181843	4208, 860, 7040, 3965, 2207, 6347, 3569, 4067	2.90055	1	0.112861	28.5103
GO:0051155~positive regulation of striated muscle cell differentiation	3	4.54545	0.0182261	4208, 7040, 5300	14.2547	1	0.112907	28.566
GO:0000122~negative regulation of transcription from RNA polymerase II promoter	8	12.1212	0.0183046	4208, 1050, 1602, 7040, 7436, 5467, 23493, 5966	2.89667	1	0.113168	28.6703
GO:0001101~response to acid chemical	5	7.57576	0.0183486	4208, 5743, 6347, 3569, 4067	4.8712	1	0.113226	28.7288
GO:0071704~organic substance metabolic process	48	72.7273	0.018728	4208, 860, 1602, 119587, 59286, 6347, 949, 947, 10924, 1050, 7040, 7357, 3965, 9124, 10630, 6355, 481, 51271, 2207, 285367, 1847, 2171, 5966, 1756, 4862, 506, 6134, 5300, 10886, 5743, 3690, 6526, 5467, 51160, 23493, 27122, 10769, 4938, 10474, 7436, 3976, 2113, 8702, 3569, 4067, 4005, 23787, 30834	1.21418	1	0.115244	29.2309
GO:0071384~cellular response to corticosteroid stimulus	3	4.54545	0.0188334	7040, 6347, 3569	14.0089	1	0.115655	29.3698
GO:0006066~alcohol metabolic process	5	7.57576	0.0192278	1050, 7436, 6526, 949, 5467	4.8021	1	0.117744	29.8872
GO:0044703~multi-organism reproductive process	9	13.6364	0.0193951	7040, 3965, 3976, 6696, 5743, 2113, 6347, 10388, 5467	2.60422	1	0.118507	30.1057
GO:0002718~regulation of cytokine production involved in immune response	3	4.54545	0.0194493	7040, 2207, 3569	13.7715	1	0.118612	30.1762
GO:0032760~positive regulation of tumor necrosis factor production	3	4.54545	0.0194493	3965, 2207, 6347	13.7715	1	0.118612	30.1762
GO:1904888~cranial skeletal system development	3	4.54545	0.0194493	4208, 860, 7040	13.7715	1	0.118612	30.1762
GO:0031960~response to corticosteroid	4	6.06061	0.0197596	7040, 5743, 6347, 3569	6.85668	1	0.120194	30.5793
GO:0051701~interaction with host	4	6.06061	0.0197596	7040, 3965, 3690, 949	6.85668	1	0.120194	30.5793
GO:0055085~transmembrane transport	11	16.6667	0.0199562	1756, 4208, 506, 26872, 7040, 534, 481, 6526, 79572, 949, 4067	2.25357	1	0.121115	30.8334
GO:0019915~lipid storage	3	4.54545	0.0200735	3690, 949, 3569	13.5419	1	0.121577	30.9846
GO:0051148~negative regulation of muscle cell differentiation	3	4.54545	0.0200735	7040, 5467, 23493	13.5419	1	0.121577	30.9846
GO:0003300~cardiac muscle hypertrophy	3	4.54545	0.0200735	4208, 5300, 23493	13.5419	1	0.121577	30.9846
GO:0045892~negative regulation of transcription, DNA-templated	10	15.1515	0.0201391	27122, 4208, 1050, 860, 1602, 7040, 7436, 5467, 23493, 5966	2.3968	1	0.121742	31.0691
GO:0034641~cellular nitrogen compound metabolic process	33	50	0.0201904	4208, 860, 1602, 119587, 59286, 947, 1050, 10924, 3965, 7357, 7040, 9124, 481, 285367, 5966, 1756, 4862, 506, 5300, 6134, 10886, 5743, 5467, 23493, 27122, 4938, 10474, 7436, 3976, 2113, 3569, 4005, 30834	1.37397	1	0.121824	31.135
GO:0019216~regulation of lipid metabolic process	5	7.57576	0.0203631	27122, 7040, 5743, 949, 4067	4.71844	1	0.122598	31.3568
GO:0045055~regulated exocytosis	5	7.57576	0.0205951	7040, 3965, 2207, 3690, 4067	4.70206	1	0.123705	31.6534
GO:0002548~monocyte chemotaxis	3	4.54545	0.020706	6355, 6347, 3569	13.3199	1	0.124121	31.7948
GO:0042531~positive regulation of tyrosine phosphorylation of STAT protein	3	4.54545	0.020706	3976, 3569, 4067	13.3199	1	0.124121	31.7948
GO:1903557~positive regulation of tumor necrosis factor superfamily cytokine production	3	4.54545	0.020706	3965, 2207, 6347	13.3199	1	0.124121	31.7948
GO:0048639~positive regulation of developmental growth	4	6.06061	0.0207555	4208, 5300, 5467, 23493	6.72891	1	0.124188	31.8578
GO:0034341~response to interferon-gamma	4	6.06061	0.0207555	4938, 3965, 6355, 6347	6.72891	1	0.124188	31.8578
GO:0050679~positive regulation of epithelial cell proliferation	4	6.06061	0.0207555	7040, 6347, 3690, 3569	6.72891	1	0.124188	31.8578
GO:0070509~calcium ion import	4	6.06061	0.0207555	1756, 7040, 6347, 4067	6.72891	1	0.124188	31.8578
GO:0016049~cell growth	6	9.09091	0.0208846	7040, 5300, 6696, 3690, 5467, 3569	3.72714	1	0.124705	32.0219
GO:0014897~striated muscle hypertrophy	3	4.54545	0.0213468	4208, 5300, 23493	13.1051	1	0.127092	32.6064
GO:0007167~enzyme linked receptor protein signaling pathway	9	13.6364	0.0214797	27122, 860, 7040, 5300, 3976, 534, 6347, 3690, 4067	2.55508	1	0.127621	32.7735
GO:2000668~regulation of dendritic cell apoptotic process	2	3.0303	0.0216023	3965, 4067	90.2796	1	0.128091	32.9274
GO:0097048~dendritic cell apoptotic process	2	3.0303	0.0216023	3965, 4067	90.2796	1	0.128091	32.9274
GO:0071864~positive regulation of cell proliferation in bone marrow	2	3.0303	0.0216023	4208, 3569	90.2796	1	0.128091	32.9274
GO:0071863~regulation of cell proliferation in bone marrow	2	3.0303	0.0216023	4208, 3569	90.2796	1	0.128091	32.9274
GO:0050663~cytokine secretion	4	6.06061	0.0221257	3965, 3569, 4067, 947	6.56579	1	0.130792	33.5806
GO:0071375~cellular response to peptide hormone stimulus	5	7.57576	0.0222645	7040, 534, 6347, 3569, 4067	4.59049	1	0.131343	33.7529
GO:1901652~response to peptide	6	9.09091	0.0223871	7040, 10886, 534, 6347, 3569, 4067	3.65998	1	0.131802	33.9046
GO:0048666~neuron development	9	13.6364	0.02283	1756, 4208, 10769, 7436, 3976, 6696, 3569, 4067, 23787	2.52596	1	0.134029	34.4501
GO:0048609~multicellular organismal reproductive process	8	12.1212	0.0228801	7040, 3965, 3976, 6696, 5743, 2113, 6347, 5467	2.76719	1	0.134081	34.5115
GO:0031099~regeneration	4	6.06061	0.0231852	7040, 6696, 6347, 5467	6.44854	1	0.135534	34.8844
GO:0050863~regulation of T cell activation	5	7.57576	0.0232548	7040, 3965, 6347, 3569, 4067	4.52908	1	0.13569	34.9692
GO:0050672~negative regulation of lymphocyte proliferation	3	4.54545	0.0233183	7040, 3965, 4067	12.5002	1	0.135812	35.0465
GO:0032945~negative regulation of mononuclear cell proliferation	3	4.54545	0.0233183	7040, 3965, 4067	12.5002	1	0.135812	35.0465
GO:0051962~positive regulation of nervous system development	6	9.09091	0.0233613	1756, 4208, 7436, 3976, 3569, 4067	3.61923	1	0.135821	35.0987
GO:1903522~regulation of blood circulation	5	7.57576	0.0235065	1756, 5743, 481, 5467, 23493	4.51398	1	0.136387	35.275
GO:0009746~response to hexose	4	6.06061	0.0235444	4208, 7040, 5743, 5467	6.41038	1	0.136368	35.321
GO:0010243~response to organonitrogen compound	8	12.1212	0.0237379	4208, 7040, 10886, 534, 5743, 6347, 3569, 4067	2.74615	1	0.137194	35.5549
GO:0031326~regulation of cellular biosynthetic process	24	36.3636	0.0237449	1756, 4208, 4862, 1602, 860, 5300, 10886, 5743, 949, 5467, 23493, 947, 27122, 1050, 3965, 7040, 9124, 10474, 7436, 3976, 2113, 3569, 4005, 5966	1.5173	1	0.137005	35.5634
GO:0014896~muscle hypertrophy	3	4.54545	0.0239916	4208, 5300, 23493	12.3109	1	0.138114	35.8605
GO:0043299~leukocyte degranulation	3	4.54545	0.0239916	3965, 2207, 4067	12.3109	1	0.138114	35.8605
GO:0032755~positive regulation of interleukin-6 production	3	4.54545	0.0239916	3965, 2207, 3569	12.3109	1	0.138114	35.8605
GO:0006809~nitric oxide biosynthetic process	3	4.54545	0.0239916	5743, 3569, 947	12.3109	1	0.138114	35.8605
GO:1901362~organic cyclic compound biosynthetic process	25	37.8788	0.0240902	4208, 1602, 860, 1050, 3965, 7040, 9124, 5966, 1756, 506, 4862, 5300, 6134, 10886, 5467, 23493, 27122, 4938, 7436, 10474, 3976, 2113, 4005, 3569, 30834	1.49305	1	0.138419	35.9789
GO:0032504~multicellular organism reproduction	8	12.1212	0.0241751	7040, 3965, 3976, 6696, 5743, 2113, 6347, 5467	2.73574	1	0.13865	36.0807
GO:0051726~regulation of cell cycle	9	13.6364	0.02424	1050, 1602, 10769, 7040, 5300, 10630, 3976, 5743, 2113	2.49749	1	0.138772	36.1584
GO:0048638~regulation of developmental growth	5	7.57576	0.0242716	4208, 5300, 6696, 5467, 23493	4.46929	1	0.138715	36.1962
GO:0007259~JAK-STAT cascade	4	6.06061	0.024272	3976, 6347, 3569, 4067	6.33541	1	0.138491	36.1967
GO:1903531~negative regulation of secretion by cell	4	6.06061	0.024272	3965, 3976, 3569, 947	6.33541	1	0.138491	36.1967
GO:0042306~regulation of protein import into nucleus	4	6.06061	0.0246403	7040, 3965, 5743, 3569	6.29857	1	0.140233	36.6357
GO:0055017~cardiac muscle tissue growth	3	4.54545	0.0246728	4208, 5300, 23493	12.1271	1	0.140179	36.6743
GO:0071838~cell proliferation in bone marrow	2	3.0303	0.0251578	4208, 3569	77.3825	1	0.14253	37.2477
GO:0034284~response to monosaccharide	4	6.06061	0.0253861	4208, 7040, 5743, 5467	6.22618	1	0.143509	37.5159
GO:0044238~primary metabolic process	46	69.697	0.0254413	4208, 860, 1602, 119587, 59286, 6347, 949, 1050, 10924, 7357, 7040, 3965, 9124, 10630, 6355, 481, 51271, 285367, 1847, 2171, 5966, 1756, 4862, 506, 6134, 5300, 10886, 5743, 3690, 6526, 5467, 51160, 23493, 27122, 10769, 4938, 10474, 7436, 3976, 2113, 8702, 3569, 4067, 4005, 23787, 30834	1.2163	1	0.14357	37.5806
GO:1903507~negative regulation of nucleic acid-templated transcription	10	15.1515	0.025466	27122, 4208, 1050, 860, 1602, 7040, 7436, 5467, 23493, 5966	2.30109	1	0.143469	37.6095
GO:1904589~regulation of protein import	4	6.06061	0.0257635	7040, 3965, 5743, 3569	6.1906	1	0.144805	37.957
GO:0051649~establishment of localization in cell	14	21.2121	0.0258706	1756, 506, 3965, 7357, 7040, 6134, 5743, 481, 2207, 59286, 6347, 3569, 4067, 51160	1.89209	1	0.145136	38.0816
GO:0043534~blood vessel endothelial cell migration	3	4.54545	0.0260588	7040, 5743, 949	11.7756	1	0.14589	38.3
GO:1903426~regulation of reactive oxygen species biosynthetic process	3	4.54545	0.0260588	5743, 3569, 947	11.7756	1	0.14589	38.3
GO:0042509~regulation of tyrosine phosphorylation of STAT protein	3	4.54545	0.0260588	3976, 3569, 4067	11.7756	1	0.14589	38.3
GO:0045582~positive regulation of T cell differentiation	3	4.54545	0.0260588	7040, 3965, 3569	11.7756	1	0.14589	38.3
GO:0045666~positive regulation of neuron differentiation	5	7.57576	0.0261154	1756, 4208, 7436, 3569, 4067	4.36837	1	0.145953	38.3656
GO:0030098~lymphocyte differentiation	5	7.57576	0.0261154	860, 7040, 3965, 2207, 3569	4.36837	1	0.145953	38.3656
GO:0097696~STAT cascade	4	6.06061	0.026144	3976, 6347, 3569, 4067	6.15543	1	0.14587	38.3986
GO:0032845~negative regulation of homeostatic process	4	6.06061	0.026144	1756, 7040, 2207, 3569	6.15543	1	0.14587	38.3986
GO:0009615~response to virus	5	7.57576	0.0263856	4208, 4938, 3965, 6355, 3569	4.35432	1	0.146897	38.6775
GO:0032269~negative regulation of cellular protein metabolic process	9	13.6364	0.0263998	1756, 1050, 7040, 5300, 3976, 1847, 3569, 4067, 51160	2.45721	1	0.146738	38.6938
GO:0009887~organ morphogenesis	9	13.6364	0.0263998	4208, 860, 7040, 3976, 6347, 10388, 3569, 947, 23493	2.45721	1	0.146738	38.6938
GO:0043603~cellular amide metabolic process	9	13.6364	0.026679	1756, 1050, 10924, 7040, 7357, 6134, 119587, 5743, 3569	2.45226	1	0.147954	39.0146
GO:0071300~cellular response to retinoic acid	3	4.54545	0.0267635	4208, 6347, 4067	11.6074	1	0.148157	39.1113
GO:0046209~nitric oxide metabolic process	3	4.54545	0.0267635	5743, 3569, 947	11.6074	1	0.148157	39.1113
GO:0003008~system process	14	21.2121	0.0268307	1756, 4208, 5300, 5743, 949, 5467, 23493, 947, 10769, 4632, 7040, 7436, 481, 3569	1.88269	1	0.148271	39.1881
GO:0002275~myeloid cell activation involved in immune response	3	4.54545	0.0274758	3965, 2207, 4067	11.4439	1	0.151359	39.9212
GO:0001570~vasculogenesis	3	4.54545	0.0274758	7040, 947, 23493	11.4439	1	0.151359	39.9212
GO:0002702~positive regulation of production of molecular mediator of immune response	3	4.54545	0.0274758	7040, 2207, 3569	11.4439	1	0.151359	39.9212
GO:1901653~cellular response to peptide	5	7.57576	0.027483	7040, 534, 6347, 3569, 4067	4.29903	1	0.151159	39.9293
GO:0009306~protein secretion	6	9.09091	0.0275325	7040, 3965, 5467, 3569, 4067, 947	3.46489	1	0.151176	39.9853
GO:1902679~negative regulation of RNA biosynthetic process	10	15.1515	0.0276219	27122, 4208, 1050, 860, 1602, 7040, 7436, 5467, 23493, 5966	2.26833	1	0.151397	40.086
GO:0045786~negative regulation of cell cycle	6	9.09091	0.0277528	1050, 10769, 7040, 3976, 5743, 2113	3.45752	1	0.151829	40.2334
GO:0010001~glial cell differentiation	4	6.06061	0.0280917	1756, 7040, 3976, 4067	5.98539	1	0.153319	40.6132
GO:0060419~heart growth	3	4.54545	0.0281958	4208, 5300, 23493	11.2849	1	0.15361	40.7295
GO:0003208~cardiac ventricle morphogenesis	3	4.54545	0.0281958	4208, 7040, 23493	11.2849	1	0.15361	40.7295
GO:0051347~positive regulation of transferase activity	7	10.6061	0.0282366	4208, 7040, 5300, 7436, 3690, 1847, 4067	2.9623	1	0.153578	40.7749
GO:0043123~positive regulation of I-kappaB kinase/NF-kappaB signaling	4	6.06061	0.0284903	10769, 3965, 5743, 5966	5.9525	1	0.154624	41.0571
GO:0060290~transdifferentiation	2	3.0303	0.0287005	4208, 947	67.7097	1	0.155447	41.2899
GO:0032966~negative regulation of collagen biosynthetic process	2	3.0303	0.0287005	5467, 3569	67.7097	1	0.155447	41.2899
GO:0010817~regulation of hormone levels	6	9.09091	0.0288712	27122, 3976, 949, 5467, 3569, 4067	3.42112	1	0.156067	41.4782
GO:0002367~cytokine production involved in immune response	3	4.54545	0.0289234	7040, 2207, 3569	11.1304	1	0.156089	41.5357
GO:0051279~regulation of release of sequestered calcium ion into cytosol	3	4.54545	0.0289234	1756, 7040, 4067	11.1304	1	0.156089	41.5357
GO:0007260~tyrosine phosphorylation of STAT protein	3	4.54545	0.0289234	3976, 3569, 4067	11.1304	1	0.156089	41.5357
GO:0045445~myoblast differentiation	3	4.54545	0.0289234	4208, 7040, 5467	11.1304	1	0.156089	41.5357
GO:0071900~regulation of protein serine/threonine kinase activity	6	9.09091	0.0290982	4208, 1050, 7040, 10886, 1847, 4067	3.41393	1	0.156727	41.728
GO:0007178~transmembrane receptor protein serine/threonine kinase signaling pathway	5	7.57576	0.0294688	27122, 860, 7040, 5300, 6347	4.20557	1	0.15834	42.1334
GO:2001057~reactive nitrogen species metabolic process	3	4.54545	0.0296584	5743, 3569, 947	10.9799	1	0.159044	42.3398
GO:0002708~positive regulation of lymphocyte mediated immunity	3	4.54545	0.0296584	7040, 2207, 3569	10.9799	1	0.159044	42.3398
GO:0002673~regulation of acute inflammatory response	3	4.54545	0.0296584	5743, 2207, 3569	10.9799	1	0.159044	42.3398
GO:1901360~organic cyclic compound metabolic process	31	46.9697	0.0297854	4208, 1602, 860, 59286, 949, 1050, 10924, 3965, 7040, 9124, 481, 285367, 5966, 1756, 4862, 506, 5300, 6134, 10886, 5743, 5467, 23493, 27122, 4938, 10474, 7436, 3976, 2113, 3569, 4005, 30834	1.36543	1	0.159434	42.4776
GO:0048738~cardiac muscle tissue development	4	6.06061	0.030115	4208, 7040, 5300, 23493	5.82449	1	0.160828	42.834
GO:0050789~regulation of biological process	48	72.7273	0.0302469	4208, 860, 1602, 59286, 6347, 10388, 949, 947, 11197, 79867, 1050, 7040, 7357, 3965, 9124, 10630, 534, 6355, 481, 2207, 1847, 5966, 1756, 4862, 506, 5300, 10886, 5743, 2920, 23567, 3690, 6526, 5467, 51160, 23493, 27122, 10769, 4938, 10474, 7436, 3976, 6696, 2113, 3569, 4067, 4005, 23787, 30834	1.19028	1	0.161237	42.976
GO:1901655~cellular response to ketone	3	4.54545	0.0304009	7040, 6347, 3569	10.8335	1	0.161754	43.1414
GO:0002824~positive regulation of adaptive immune response based on somatic recombination of immune receptors built from immunoglobulin superfamily domains	3	4.54545	0.0304009	7040, 2207, 3569	10.8335	1	0.161754	43.1414
GO:0070925~organelle assembly	7	10.6061	0.0307442	1756, 4208, 10769, 6134, 947, 51160, 79867	2.90332	1	0.163202	43.5084
GO:0045087~innate immune response	8	12.1212	0.0312438	7040, 4938, 3965, 6355, 2207, 6347, 4067, 5966	2.59176	1	0.165411	44.0385
GO:0044723~single-organism carbohydrate metabolic process	7	10.6061	0.0313432	7040, 4938, 6526, 8702, 2171, 5467, 3569	2.89005	1	0.165649	44.1434
GO:0032774~RNA biosynthetic process	22	33.3333	0.0314289	1756, 4208, 4862, 1602, 860, 5300, 6134, 5467, 23493, 27122, 1050, 7040, 3965, 9124, 10474, 7436, 3976, 2113, 3569, 4005, 5966, 30834	1.52585	1	0.16582	44.2338
GO:0046483~heterocycle metabolic process	30	45.4545	0.0318921	4208, 1602, 860, 59286, 1050, 10924, 3965, 7040, 9124, 481, 285367, 5966, 1756, 506, 4862, 5300, 6134, 10886, 5743, 5467, 23493, 27122, 4938, 10474, 7436, 3976, 2113, 3569, 4005, 30834	1.37273	1	0.167831	44.7195
GO:0016070~RNA metabolic process	25	37.8788	0.0319528	4208, 1602, 860, 59286, 1050, 3965, 7040, 9124, 285367, 5966, 1756, 4862, 5300, 6134, 5467, 23493, 27122, 4938, 7436, 10474, 3976, 2113, 4005, 3569, 30834	1.45675	1	0.167876	44.7828
GO:0045637~regulation of myeloid cell differentiation	4	6.06061	0.0322137	4208, 3976, 2113, 4067	5.67201	1	0.168892	45.0543
GO:0006006~glucose metabolic process	4	6.06061	0.0322137	4938, 2171, 5467, 3569	5.67201	1	0.168892	45.0543
GO:0010713~negative regulation of collagen metabolic process	2	3.0303	0.0322306	5467, 3569	60.1864	1	0.168723	45.0719
GO:0045591~positive regulation of regulatory T cell differentiation	2	3.0303	0.0322306	7040, 3965	60.1864	1	0.168723	45.0719
GO:0051048~negative regulation of secretion	4	6.06061	0.0330742	3965, 3976, 3569, 947	5.61324	1	0.172545	45.9409
GO:0006897~endocytosis	7	10.6061	0.0331861	7040, 7436, 2207, 6347, 949, 4067, 51160	2.85093	1	0.172828	46.0552
GO:1904894~positive regulation of STAT cascade	3	4.54545	0.033444	3976, 3569, 4067	10.285	1	0.173812	46.3179
GO:0002821~positive regulation of adaptive immune response	3	4.54545	0.033444	7040, 2207, 3569	10.285	1	0.173812	46.3179
GO:0046427~positive regulation of JAK-STAT cascade	3	4.54545	0.033444	3976, 3569, 4067	10.285	1	0.173812	46.3179
GO:0051253~negative regulation of RNA metabolic process	10	15.1515	0.0341055	27122, 4208, 1050, 860, 1602, 7040, 7436, 5467, 23493, 5966	2.18418	1	0.17672	46.9858
GO:0048644~muscle organ morphogenesis	3	4.54545	0.0342228	7040, 3976, 23493	10.1565	1	0.17702	47.1034
GO:0021782~glial cell development	3	4.54545	0.0350087	1756, 7040, 4067	10.0311	1	0.180495	47.885
GO:0045621~positive regulation of lymphocyte differentiation	3	4.54545	0.0350087	7040, 3965, 3569	10.0311	1	0.180495	47.885
GO:0090257~regulation of muscle system process	4	6.06061	0.0352778	1756, 5300, 5743, 481	5.47149	1	0.181506	48.1502
GO:1901576~organic substance biosynthetic process	31	46.9697	0.0353787	4208, 1602, 860, 6347, 949, 1050, 3965, 7357, 7040, 9124, 5966, 1756, 4862, 506, 5300, 6134, 10886, 5743, 3690, 5467, 23493, 27122, 4938, 10474, 7436, 3976, 2113, 8702, 3569, 4005, 30834	1.34832	1	0.181718	48.2493
GO:0010876~lipid localization	5	7.57576	0.0356051	7436, 3690, 949, 5467, 3569	3.95963	1	0.182521	48.471
GO:0042482~positive regulation of odontogenesis	2	3.0303	0.0357481	7040, 947	54.1677	1	0.182929	48.6106
GO:0044252~negative regulation of multicellular organismal metabolic process	2	3.0303	0.0357481	5467, 3569	54.1677	1	0.182929	48.6106
GO:0070098~chemokine-mediated signaling pathway	3	4.54545	0.0358015	6355, 2920, 6347	9.90873	1	0.182915	48.6626
GO:0033674~positive regulation of kinase activity	6	9.09091	0.0361846	4208, 7040, 7436, 3690, 1847, 4067	3.21789	1	0.184445	49.0343
GO:0046620~regulation of organ growth	3	4.54545	0.0366013	4208, 5300, 23493	9.78935	1	0.186125	49.4358
GO:0002028~regulation of sodium ion transport	3	4.54545	0.0366013	1756, 7040, 481	9.78935	1	0.186125	49.4358
GO:0060349~bone morphogenesis	3	4.54545	0.037408	4208, 860, 7040	9.67281	1	0.18961	50.2046
GO:0030193~regulation of blood coagulation	3	4.54545	0.037408	2207, 4067, 947	9.67281	1	0.18961	50.2046
GO:0043500~muscle adaptation	3	4.54545	0.037408	4208, 5300, 23493	9.67281	1	0.18961	50.2046
GO:1900046~regulation of hemostasis	3	4.54545	0.037408	2207, 4067, 947	9.67281	1	0.18961	50.2046
GO:0018108~peptidyl-tyrosine phosphorylation	5	7.57576	0.0379159	7040, 3976, 3690, 3569, 4067	3.88021	1	0.19169	50.6829
GO:0033500~carbohydrate homeostasis	4	6.06061	0.0380204	4208, 1050, 4938, 3569	5.31056	1	0.191899	50.7808
GO:0042593~glucose homeostasis	4	6.06061	0.0380204	4208, 1050, 4938, 3569	5.31056	1	0.191899	50.7808
GO:1903409~reactive oxygen species biosynthetic process	3	4.54545	0.0382216	5743, 3569, 947	9.55901	1	0.192552	50.9686
GO:0014706~striated muscle tissue development	5	7.57576	0.038253	1756, 4208, 7040, 5300, 23493	3.86912	1	0.192422	50.9979
GO:0018212~peptidyl-tyrosine modification	5	7.57576	0.0385917	7040, 3976, 3690, 3569, 4067	3.8581	1	0.193704	51.3126
GO:2000379~positive regulation of reactive oxygen species metabolic process	3	4.54545	0.0398689	7040, 5743, 3569	9.33927	1	0.199265	52.482
GO:1903524~positive regulation of blood circulation	3	4.54545	0.0398689	5743, 5467, 23493	9.33927	1	0.199265	52.482
GO:0002443~leukocyte mediated immunity	5	7.57576	0.0403117	7040, 3965, 2207, 3569, 4067	3.80391	1	0.200996	52.8811
GO:0051252~regulation of RNA metabolic process	21	31.8182	0.0404965	1756, 4208, 1602, 860, 4862, 5300, 5467, 23493, 27122, 1050, 4938, 7040, 3965, 9124, 10474, 7436, 3976, 2113, 3569, 4005, 5966	1.51186	1	0.201551	53.0468
GO:0071347~cellular response to interleukin-1	3	4.54545	0.0407026	6355, 6347, 3569	9.23314	1	0.2022	53.2309
GO:0010522~regulation of calcium ion transport into cytosol	3	4.54545	0.0407026	1756, 7040, 4067	9.23314	1	0.2022	53.2309
GO:0097659~nucleic acid-templated transcription	21	31.8182	0.041423	1756, 4208, 1602, 860, 4862, 5300, 5467, 23493, 27122, 1050, 7040, 3965, 9124, 10474, 7436, 3976, 2113, 3569, 4005, 5966, 30834	1.50825	1	0.205164	53.8691
GO:0002286~T cell activation involved in immune response	3	4.54545	0.0415429	3965, 2207, 3569	9.12939	1	0.205417	53.9745
GO:0002705~positive regulation of leukocyte mediated immunity	3	4.54545	0.0415429	7040, 2207, 3569	9.12939	1	0.205417	53.9745
GO:0050818~regulation of coagulation	3	4.54545	0.0415429	2207, 4067, 947	9.12939	1	0.205417	53.9745
GO:1904062~regulation of cation transmembrane transport	4	6.06061	0.0423339	1756, 7040, 481, 4067	5.08617	1	0.208673	54.6642
GO:0030282~bone mineralization	3	4.54545	0.0423898	4208, 7040, 5743	9.02796	1	0.208633	54.7125
GO:0001892~embryonic placenta development	3	4.54545	0.0423898	1050, 3976, 23493	9.02796	1	0.208633	54.7125
GO:0033138~positive regulation of peptidyl-serine phosphorylation	3	4.54545	0.0423898	7040, 3976, 3569	9.02796	1	0.208633	54.7125
GO:0050871~positive regulation of B cell activation	3	4.54545	0.0423898	4208, 7040, 3569	9.02796	1	0.208633	54.7125
GO:0071345~cellular response to cytokine stimulus	7	10.6061	0.0424764	1050, 4938, 3965, 6355, 2920, 6347, 3569	2.68537	1	0.208729	54.7874
GO:0050794~regulation of cellular process	46	69.697	0.0426023	4208, 860, 1602, 59286, 6347, 10388, 949, 947, 11197, 79867, 1050, 7040, 7357, 3965, 9124, 10630, 534, 6355, 481, 2207, 1847, 5966, 1756, 4862, 506, 5300, 10886, 5743, 2920, 23567, 3690, 5467, 51160, 23493, 27122, 10769, 4938, 10474, 7436, 3976, 6696, 2113, 3569, 4067, 4005, 23787	1.18778	1	0.209001	54.896
GO:0071402~cellular response to lipoprotein particle stimulus	2	3.0303	0.0427454	2207, 6347	45.1398	1	0.209348	55.0191
GO:1901698~response to nitrogen compound	8	12.1212	0.0427615	4208, 7040, 10886, 534, 5743, 6347, 3569, 4067	2.4209	1	0.20913	55.033
GO:0034504~protein localization to nucleus	5	7.57576	0.0427927	7040, 3965, 3976, 5743, 3569	3.73056	1	0.20898	55.0597
GO:0006139~nucleobase-containing compound metabolic process	29	43.9394	0.0428032	4208, 1602, 860, 59286, 1050, 10924, 3965, 7040, 9124, 481, 285367, 5966, 1756, 506, 4862, 5300, 6134, 10886, 5467, 23493, 27122, 4938, 10474, 7436, 3976, 2113, 4005, 3569, 30834	1.3556	1	0.208739	55.0688
GO:0030336~negative regulation of cell migration	4	6.06061	0.0428278	1602, 7040, 6347, 5467	5.06241	1	0.208561	55.0899
GO:0046822~regulation of nucleocytoplasmic transport	4	6.06061	0.0428278	7040, 3965, 5743, 3569	5.06241	1	0.208561	55.0899
GO:0051149~positive regulation of muscle cell differentiation	3	4.54545	0.0432431	4208, 7040, 5300	8.92875	1	0.210106	55.4449
GO:0051172~negative regulation of nitrogen compound metabolic process	11	16.6667	0.0437014	27122, 4208, 1050, 860, 1602, 7040, 7436, 5467, 947, 23493, 5966	1.97824	1	0.211832	55.8336
GO:0072080~nephron tubule development	3	4.54545	0.0441029	4208, 7040, 3976	8.8317	1	0.213302	56.1715
GO:0002062~chondrocyte differentiation	3	4.54545	0.0441029	4208, 860, 7040	8.8317	1	0.213302	56.1715
GO:0060537~muscle tissue development	5	7.57576	0.0442486	1756, 4208, 7040, 5300, 23493	3.6899	1	0.213649	56.2935
GO:0007417~central nervous system development	8	12.1212	0.0447341	4208, 4862, 7040, 7436, 3976, 285025, 2113, 4067	2.3968	1	0.215475	56.6977
GO:0051153~regulation of striated muscle cell differentiation	3	4.54545	0.0449691	4208, 7040, 5300	8.73673	1	0.216204	56.8921
GO:0007611~learning or memory	4	6.06061	0.0458525	4208, 10769, 7436, 5743	4.92434	1	0.219739	57.6156
GO:0072160~nephron tubule epithelial cell differentiation	2	3.0303	0.0462253	4208, 3976	41.6675	1	0.221051	57.9174
GO:0034134~toll-like receptor 2 signaling pathway	2	3.0303	0.0462253	3965, 4067	41.6675	1	0.221051	57.9174
GO:0071318~cellular response to ATP	2	3.0303	0.0462253	5743, 6347	41.6675	1	0.221051	57.9174
GO:0061326~renal tubule development	3	4.54545	0.0467203	4208, 7040, 3976	8.5528	1	0.222883	58.315
GO:0072593~reactive oxygen species metabolic process	4	6.06061	0.0468838	7040, 5743, 3569, 947	4.87998	1	0.223286	58.4456
GO:0043200~response to amino acid	3	4.54545	0.0476052	6347, 3569, 4067	8.46371	1	0.226072	59.0171
GO:0007613~memory	3	4.54545	0.0484963	10769, 7436, 5743	8.37645	1	0.229563	59.7127
GO:0051101~regulation of DNA binding	3	4.54545	0.0484963	7040, 3976, 23493	8.37645	1	0.229563	59.7127
GO:2000113~negative regulation of cellular macromolecule biosynthetic process	10	15.1515	0.0485709	27122, 4208, 1050, 860, 1602, 7040, 7436, 5467, 23493, 5966	2.04561	1	0.229575	59.7704
GO:0044249~cellular biosynthetic process	30	45.4545	0.0488577	4208, 1602, 860, 949, 947, 1050, 3965, 7357, 7040, 9124, 5966, 1756, 4862, 506, 5300, 6134, 10886, 5743, 5467, 23493, 27122, 4938, 10474, 7436, 3976, 2113, 8702, 3569, 4005, 30834	1.32807	1	0.230484	59.9916
GO:2000651~positive regulation of sodium ion transmembrane transporter activity	2	3.0303	0.0496927	1756, 481	38.6912	1	0.233703	60.6291
GO:2001212~regulation of vasculogenesis	2	3.0303	0.0496927	947, 23493	38.6912	1	0.233703	60.6291
GO:0006355~regulation of transcription, DNA-templated	20	30.303	0.0497835	1756, 4208, 1602, 860, 4862, 5300, 5467, 23493, 27122, 1050, 7040, 3965, 9124, 10474, 7436, 3976, 2113, 3569, 4005, 5966	1.50341	1	0.233776	60.6978
GO:0043170~macromolecule metabolic process	41	62.1212	0.0503744	4208, 860, 1602, 119587, 59286, 6347, 949, 947, 1050, 3965, 7040, 9124, 6355, 481, 51271, 2207, 285367, 1847, 5966, 1756, 4862, 6134, 5300, 10886, 3690, 5467, 23493, 51160, 27122, 10769, 4938, 10474, 7436, 3976, 2113, 8702, 3569, 4067, 4005, 23787, 30834	1.21625	1	0.235947	61.1424
GO:0019221~cytokine-mediated signaling pathway	6	9.09091	0.0504184	1050, 4938, 6355, 2920, 6347, 3569	2.93327	1	0.235821	61.1753
GO:0010468~regulation of gene expression	23	34.8485	0.050492	1756, 4208, 4862, 1602, 860, 5300, 5467, 23493, 947, 27122, 1050, 7040, 3965, 9124, 10474, 7436, 3976, 481, 2113, 3569, 4005, 5966, 30834	1.43367	1	0.23582	61.2303
GO:0010976~positive regulation of neuron projection development	4	6.06061	0.0505838	1756, 7436, 3569, 4067	4.73081	1	0.235894	61.2988
GO:1903844~regulation of cellular response to transforming growth factor beta stimulus	3	4.54545	0.051206	27122, 7040, 5300	8.12516	1	0.238175	61.7601
GO:0017015~regulation of transforming growth factor beta receptor signaling pathway	3	4.54545	0.051206	27122, 7040, 5300	8.12516	1	0.238175	61.7601
GO:0040007~growth	8	12.1212	0.0512479	4208, 7040, 5300, 6696, 3690, 5467, 3569, 23493	2.3248	1	0.238038	61.7909
GO:0019219~regulation of nucleobase-containing compound metabolic process	22	33.3333	0.051273	1756, 4208, 1602, 860, 4862, 5300, 10886, 5467, 23493, 27122, 1050, 4938, 7040, 3965, 9124, 10474, 7436, 3976, 2113, 3569, 4005, 5966	1.45186	1	0.237833	61.8094
GO:0007610~behavior	6	9.09091	0.0513839	4208, 1602, 10769, 7436, 5743, 3569	2.91747	1	0.237983	61.8909
GO:0010556~regulation of macromolecule biosynthetic process	22	33.3333	0.0516306	1756, 4208, 1602, 860, 4862, 5300, 6347, 3690, 5467, 23493, 27122, 1050, 7040, 3965, 9124, 10474, 7436, 3976, 2113, 3569, 4005, 5966	1.4508	1	0.238694	62.0718
GO:0019318~hexose metabolic process	4	6.06061	0.0516665	4938, 2171, 5467, 3569	4.68985	1	0.238533	62.0981
GO:0006352~DNA-templated transcription, initiation	4	6.06061	0.0516665	1602, 5467, 23493, 30834	4.68985	1	0.238533	62.0981
GO:0002252~immune effector process	7	10.6061	0.0518799	7040, 4938, 3965, 2207, 6347, 3569, 4067	2.55508	1	0.239103	62.2537
GO:0002683~negative regulation of immune system process	5	7.57576	0.0523482	7040, 3965, 2207, 6347, 4067	3.49019	1	0.240718	62.5932
GO:0044699~single-organism process	55	83.3333	0.0523835	4208, 6347, 10388, 949, 947, 11197, 10924, 1050, 3965, 7357, 534, 6355, 481, 2207, 1756, 506, 5743, 3690, 51160, 27122, 10769, 4938, 10474, 7436, 6696, 2330, 2113, 23787, 860, 1602, 26872, 79867, 4632, 7040, 10630, 1847, 2171, 5966, 4862, 6134, 5300, 10886, 2920, 23567, 953, 6526, 5467, 23493, 3976, 285025, 8702, 79572, 3569, 4067, 4005	1.11356	1	0.240553	62.6187
GO:1903506~regulation of nucleic acid-templated transcription	20	30.303	0.0525309	1756, 4208, 1602, 860, 4862, 5300, 5467, 23493, 27122, 1050, 7040, 3965, 9124, 10474, 7436, 3976, 2113, 3569, 4005, 5966	1.49428	1	0.240847	62.7249
GO:0033554~cellular response to stress	12	18.1818	0.0527113	4208, 10769, 4862, 3965, 6696, 5743, 2113, 6347, 5467, 3569, 4067, 947	1.83309	1	0.241275	62.8544
GO:0045066~regulatory T cell differentiation	2	3.0303	0.0531478	7040, 3965	36.1118	1	0.242745	63.1662
GO:0034616~response to laminar fluid shear stress	2	3.0303	0.0531478	7040, 2113	36.1118	1	0.242745	63.1662
GO:0010715~regulation of extracellular matrix disassembly	2	3.0303	0.0531478	7040, 2113	36.1118	1	0.242745	63.1662
GO:1901564~organonitrogen compound metabolic process	14	21.2121	0.0532291	1756, 506, 6134, 119587, 10886, 5743, 10924, 1050, 7040, 7357, 4938, 481, 8702, 3569	1.70722	1	0.242766	63.2241
GO:0030855~epithelial cell differentiation	6	9.09091	0.0533476	1756, 4208, 7040, 3976, 947, 23493	2.88638	1	0.242937	63.3081
GO:0034765~regulation of ion transmembrane transport	5	7.57576	0.0539776	1756, 4208, 7040, 481, 4067	3.45458	1	0.245179	63.7522
GO:0006469~negative regulation of protein kinase activity	4	6.06061	0.0549823	1050, 1847, 3569, 4067	4.57112	1	0.248918	64.4497
GO:0000904~cell morphogenesis involved in differentiation	7	10.6061	0.054991	4208, 7040, 7436, 3976, 6696, 3690, 23493	2.51776	1	0.248638	64.4557
GO:2001141~regulation of RNA biosynthetic process	20	30.303	0.0549921	1756, 4208, 1602, 860, 4862, 5300, 5467, 23493, 27122, 1050, 7040, 3965, 9124, 10474, 7436, 3976, 2113, 3569, 4005, 5966	1.48649	1	0.248329	64.4565
GO:0022604~regulation of cell morphogenesis	6	9.09091	0.0550175	7040, 10630, 3976, 6696, 6347, 3569	2.86097	1	0.248117	64.4739
GO:0009987~cellular process	61	92.4242	0.055188	4208, 119587, 59286, 6347, 10388, 949, 947, 11197, 10924, 1050, 3965, 7357, 534, 6355, 481, 51271, 2207, 1756, 506, 5743, 3690, 51160, 27122, 10769, 4938, 7436, 10474, 6696, 2330, 2113, 23787, 860, 1602, 26872, 79867, 4632, 7040, 9124, 10630, 285367, 1847, 2171, 5966, 4862, 6134, 5300, 10886, 2920, 23567, 6526, 5467, 23493, 3976, 25915, 285025, 8702, 79572, 4067, 3569, 4005, 30834	1.06191	1	0.248487	64.591
GO:0044708~single-organism behavior	5	7.57576	0.0552178	4208, 10769, 7436, 5743, 3569	3.42834	1	0.248294	64.6114
GO:0043122~regulation of I-kappaB kinase/NF-kappaB signaling	4	6.06061	0.0555447	10769, 3965, 5743, 5966	4.55191	1	0.249287	64.8347
GO:0045589~regulation of regulatory T cell differentiation	2	3.0303	0.0565905	7040, 3965	33.8548	1	0.253131	65.54
GO:0009790~embryo development	8	12.1212	0.0567725	4208, 1050, 860, 7040, 3976, 3690, 1847, 23493	2.27118	1	0.253536	65.6614
GO:0032675~regulation of interleukin-6 production	3	4.54545	0.0567843	3965, 2207, 3569	7.66525	1	0.253267	65.6693
GO:0032526~response to retinoic acid	3	4.54545	0.0567843	4208, 6347, 4067	7.66525	1	0.253267	65.6693
GO:0002700~regulation of production of molecular mediator of immune response	3	4.54545	0.057734	7040, 2207, 3569	7.59361	1	0.256697	66.2959
GO:0043009~chordate embryonic development	6	9.09091	0.0580999	4208, 1050, 860, 7040, 3976, 23493	2.81635	1	0.257815	66.5345
GO:0045934~negative regulation of nucleobase-containing compound metabolic process	10	15.1515	0.0582477	27122, 4208, 1050, 860, 1602, 7040, 7436, 5467, 23493, 5966	1.97548	1	0.258076	66.6304
GO:0045165~cell fate commitment	4	6.06061	0.0583983	4208, 860, 3569, 23493	4.45825	1	0.258347	66.7279
GO:0005996~monosaccharide metabolic process	4	6.06061	0.0583983	4938, 2171, 5467, 3569	4.45825	1	0.258347	66.7279
GO:0071356~cellular response to tumor necrosis factor	4	6.06061	0.0589773	1050, 6355, 6347, 3569	4.43998	1	0.260288	67.1001
GO:0032868~response to insulin	4	6.06061	0.0589773	534, 6347, 3569, 4067	4.43998	1	0.260288	67.1001
GO:1901566~organonitrogen compound biosynthetic process	10	15.1515	0.0591258	1756, 1050, 506, 7040, 7357, 4938, 6134, 10886, 8702, 3569	1.96974	1	0.260546	67.1948
GO:0034220~ion transmembrane transport	8	12.1212	0.0591369	1756, 4208, 506, 7040, 534, 481, 79572, 4067	2.24996	1	0.26027	67.202
GO:0035295~tube development	6	9.09091	0.0591492	4208, 1050, 7040, 10630, 3976, 3690	2.80178	1	0.259998	67.2098
GO:0043434~response to peptide hormone	5	7.57576	0.0594636	7040, 534, 6347, 3569, 4067	3.34369	1	0.260899	67.4096
GO:0060047~heart contraction	4	6.06061	0.0595591	1756, 4632, 481, 23493	4.42186	1	0.26095	67.47
GO:0032635~interleukin-6 production	3	4.54545	0.0596501	3965, 2207, 3569	7.45428	1	0.260983	67.5275
GO:0048659~smooth muscle cell proliferation	3	4.54545	0.0596501	5743, 5467, 3569	7.45428	1	0.260983	67.5275
GO:0050806~positive regulation of synaptic transmission	3	4.54545	0.0596501	10769, 5743, 6347	7.45428	1	0.260983	67.5275
GO:0034762~regulation of transmembrane transport	5	7.57576	0.0598976	1756, 4208, 7040, 481, 4067	3.33545	1	0.26162	67.6835
GO:0006925~inflammatory cell apoptotic process	2	3.0303	0.0600209	4208, 3569	31.8634	1	0.261777	67.7609
GO:0010888~negative regulation of lipid storage	2	3.0303	0.0600209	3690, 3569	31.8634	1	0.261777	67.7609
GO:0071675~regulation of mononuclear cell migration	2	3.0303	0.0600209	7040, 6347	31.8634	1	0.261777	67.7609
GO:0042113~B cell activation	4	6.06061	0.0601435	4208, 7040, 3569, 4067	4.40388	1	0.261931	67.8378
GO:0045927~positive regulation of growth	4	6.06061	0.0601435	4208, 5300, 5467, 23493	4.40388	1	0.261931	67.8378
GO:0009792~embryo development ending in birth or egg hatching	6	9.09091	0.0602096	4208, 1050, 860, 7040, 3976, 23493	2.78736	1	0.261867	67.8791
GO:0048589~developmental growth	6	9.09091	0.0602096	4208, 7040, 5300, 6696, 5467, 23493	2.78736	1	0.261867	67.8791
GO:0030004~cellular monovalent inorganic cation homeostasis	3	4.54545	0.0606163	506, 534, 481	7.38651	1	0.263109	68.1324
GO:0051282~regulation of sequestering of calcium ion	3	4.54545	0.0606163	1756, 7040, 4067	7.38651	1	0.263109	68.1324
GO:0006725~cellular aromatic compound metabolic process	29	43.9394	0.0607817	4208, 1602, 860, 59286, 1050, 10924, 3965, 7040, 9124, 481, 285367, 5966, 1756, 506, 4862, 5300, 6134, 10886, 5467, 23493, 27122, 4938, 10474, 7436, 3976, 2113, 4005, 3569, 30834	1.31673	1	0.263424	68.2348
GO:0003015~heart process	4	6.06061	0.0613206	1756, 4632, 481, 23493	4.36837	1	0.265162	68.5665
GO:0003158~endothelium development	3	4.54545	0.061588	1756, 947, 23493	7.31997	1	0.265861	68.7298
GO:0030260~entry into host cell	3	4.54545	0.061588	3965, 3690, 949	7.31997	1	0.265861	68.7298
GO:0051828~entry into other organism involved in symbiotic interaction	3	4.54545	0.061588	3965, 3690, 949	7.31997	1	0.265861	68.7298
GO:0046718~viral entry into host cell	3	4.54545	0.061588	3965, 3690, 949	7.31997	1	0.265861	68.7298
GO:0044409~entry into host	3	4.54545	0.061588	3965, 3690, 949	7.31997	1	0.265861	68.7298
GO:0051806~entry into cell of other organism involved in symbiotic interaction	3	4.54545	0.061588	3965, 3690, 949	7.31997	1	0.265861	68.7298
GO:0005975~carbohydrate metabolic process	7	10.6061	0.0624803	7040, 4938, 6526, 8702, 2171, 5467, 3569	2.43685	1	0.268926	69.2692
GO:0051208~sequestering of calcium ion	3	4.54545	0.062565	1756, 7040, 4067	7.25461	1	0.268925	69.3199
GO:0071498~cellular response to fluid shear stress	2	3.0303	0.063439	4208, 5743	30.0932	1	0.271899	69.8388
GO:0003299~muscle hypertrophy in response to stress	2	3.0303	0.063439	4208, 23493	30.0932	1	0.271899	69.8388
GO:0055012~ventricular cardiac muscle cell differentiation	2	3.0303	0.063439	4208, 23493	30.0932	1	0.271899	69.8388
GO:0014898~cardiac muscle hypertrophy in response to stress	2	3.0303	0.063439	4208, 23493	30.0932	1	0.271899	69.8388
GO:0071674~mononuclear cell migration	2	3.0303	0.063439	7040, 6347	30.0932	1	0.271899	69.8388
GO:0055094~response to lipoprotein particle	2	3.0303	0.063439	2207, 6347	30.0932	1	0.271899	69.8388
GO:0045580~regulation of T cell differentiation	3	4.54545	0.0635474	7040, 3965, 3569	7.19041	1	0.271983	69.9026
GO:0048660~regulation of smooth muscle cell proliferation	3	4.54545	0.0635474	5743, 5467, 3569	7.19041	1	0.271983	69.9026
GO:0045807~positive regulation of endocytosis	3	4.54545	0.0635474	2207, 6347, 51160	7.19041	1	0.271983	69.9026
GO:0006164~purine nucleotide biosynthetic process	4	6.06061	0.0637073	506, 7040, 4938, 10886	4.29903	1	0.27226	69.9964
GO:2000027~regulation of organ morphogenesis	4	6.06061	0.0637073	860, 7040, 3976, 947	4.29903	1	0.27226	69.9964
GO:0018193~peptidyl-amino acid modification	9	13.6364	0.0638073	1756, 10769, 7040, 5300, 10474, 3976, 3690, 3569, 4067	2.057	1	0.272312	70.055
GO:0050890~cognition	4	6.06061	0.0643107	4208, 10769, 7436, 5743	4.28203	1	0.273872	70.3481
GO:0010564~regulation of cell cycle process	6	9.09091	0.0645603	1602, 10769, 7040, 5300, 10630, 3976	2.73115	1	0.274479	70.4924
GO:0033673~negative regulation of kinase activity	4	6.06061	0.0649167	1050, 1847, 3569, 4067	4.26518	1	0.275482	70.6974
GO:0042476~odontogenesis	3	4.54545	0.0655278	860, 7040, 947	7.06536	1	0.277426	71.0456
GO:0002250~adaptive immune response	5	7.57576	0.0661526	4208, 7040, 2207, 3569, 4067	3.22427	1	0.279412	71.3976
GO:0048732~gland development	5	7.57576	0.0666121	27122, 1050, 7040, 2113, 3569	3.21661	1	0.280779	71.6539
GO:0071496~cellular response to external stimulus	4	6.06061	0.0667509	7040, 5743, 3569, 4067	4.21539	1	0.280962	71.7309
GO:0007249~I-kappaB kinase/NF-kappaB signaling	4	6.06061	0.0667509	10769, 3965, 5743, 5966	4.21539	1	0.280962	71.7309
GO:0046716~muscle cell cellular homeostasis	2	3.0303	0.0668448	1756, 3569	28.5093	1	0.280979	71.7829
GO:1902307~positive regulation of sodium ion transmembrane transport	2	3.0303	0.0668448	1756, 481	28.5093	1	0.280979	71.7829
GO:0014887~cardiac muscle adaptation	2	3.0303	0.0668448	4208, 23493	28.5093	1	0.280979	71.7829
GO:0043162~ubiquitin-dependent protein catabolic process via the multivesicular body sorting pathway	2	3.0303	0.0668448	51271, 51160	28.5093	1	0.280979	71.7829
GO:0006275~regulation of DNA replication	3	4.54545	0.0675289	1602, 7040, 3569	6.94458	1	0.283159	72.1588
GO:0003206~cardiac chamber morphogenesis	3	4.54545	0.0685371	4208, 7040, 23493	6.88573	1	0.28651	72.7042
GO:0003231~cardiac ventricle development	3	4.54545	0.0685371	4208, 7040, 23493	6.88573	1	0.28651	72.7042
GO:0050680~negative regulation of epithelial cell proliferation	3	4.54545	0.0685371	4208, 7040, 5467	6.88573	1	0.28651	72.7042
GO:0032682~negative regulation of chemokine production	2	3.0303	0.0702385	3965, 3569	27.0839	1	0.292349	73.6018
GO:0072522~purine-containing compound biosynthetic process	4	6.06061	0.0704904	506, 7040, 4938, 10886	4.11922	1	0.292922	73.7322
GO:1903305~regulation of regulated secretory pathway	3	4.54545	0.0705684	3965, 2207, 4067	6.77097	1	0.292866	73.7725
GO:0060048~cardiac muscle contraction	3	4.54545	0.0705684	1756, 4632, 481	6.77097	1	0.292866	73.7725
GO:0006996~organelle organization	20	30.303	0.0707599	1756, 4208, 506, 5300, 6134, 59286, 6347, 10388, 51160, 947, 79867, 1050, 10769, 7040, 7357, 10474, 3976, 25915, 534, 2113	1.44332	1	0.29322	73.8712
GO:0070588~calcium ion transmembrane transport	4	6.06061	0.0711228	1756, 7040, 481, 4067	4.10362	1	0.294187	74.0572
GO:0044763~single-organism cellular process	51	77.2727	0.0711555	4208, 860, 26872, 1602, 6347, 10388, 949, 11197, 947, 79867, 1050, 10924, 7357, 4632, 3965, 7040, 10630, 534, 6355, 481, 2207, 1847, 2171, 5966, 1756, 4862, 506, 5300, 6134, 10886, 5743, 2920, 23567, 3690, 6526, 5467, 23493, 27122, 10769, 4938, 7436, 10474, 3976, 6696, 285025, 2113, 8702, 79572, 4067, 3569, 23787	1.12702	1	0.293968	74.0738
GO:0051250~negative regulation of lymphocyte activation	3	4.54545	0.0726195	7040, 3965, 4067	6.65997	1	0.298861	74.8111
GO:0001822~kidney development	4	6.06061	0.0730355	4208, 7040, 3976, 947	4.05751	1	0.3	75.0169
GO:0050777~negative regulation of immune response	3	4.54545	0.0736523	7040, 3965, 4067	6.60582	1	0.301846	75.3192
GO:0051238~sequestering of metal ion	3	4.54545	0.0736523	1756, 7040, 4067	6.60582	1	0.301846	75.3192
GO:0050773~regulation of dendrite development	3	4.54545	0.0746898	4208, 10769, 7436	6.55255	1	0.305167	75.8199
GO:0048729~tissue morphogenesis	6	9.09091	0.0749873	4208, 7040, 3976, 3690, 3569, 23493	2.61259	1	0.30587	75.9616
GO:0031175~neuron projection development	7	10.6061	0.0753316	1756, 4208, 10769, 7436, 6696, 3569, 4067	2.32053	1	0.306735	76.1248
GO:0010467~gene expression	26	39.3939	0.0768079	4208, 1602, 860, 119587, 59286, 947, 1050, 3965, 7040, 9124, 285367, 5966, 1756, 4862, 5300, 6134, 5467, 23493, 27122, 7436, 10474, 3976, 2113, 4005, 3569, 30834	1.32714	1	0.311549	76.8123
GO:0010226~response to lithium ion	2	3.0303	0.0769895	1050, 5743	24.6217	1	0.311833	76.8956
GO:0060045~positive regulation of cardiac muscle cell proliferation	2	3.0303	0.0769895	4208, 23493	24.6217	1	0.311833	76.8956
GO:0061082~myeloid leukocyte cytokine production	2	3.0303	0.0769895	7040, 2207	24.6217	1	0.311833	76.8956
GO:0090025~regulation of monocyte chemotaxis	2	3.0303	0.0769895	6347, 4067	24.6217	1	0.311833	76.8956
GO:0007049~cell cycle	11	16.6667	0.0777698	1050, 1602, 10769, 7040, 5300, 10474, 10630, 3976, 5743, 2113, 10388	1.78183	1	0.314194	77.2502
GO:0045766~positive regulation of angiogenesis	3	4.54545	0.0778308	5743, 2113, 947	6.39776	1	0.314056	77.2777
GO:0071901~negative regulation of protein serine/threonine kinase activity	3	4.54545	0.0778308	1050, 1847, 4067	6.39776	1	0.314056	77.2777
GO:0046890~regulation of lipid biosynthetic process	3	4.54545	0.078887	27122, 5743, 949	6.34778	1	0.317352	77.749
GO:0032967~positive regulation of collagen biosynthetic process	2	3.0303	0.080347	7040, 6347	23.5512	1	0.32201	78.3852
GO:0010882~regulation of cardiac muscle contraction by calcium ion signaling	2	3.0303	0.080347	1756, 481	23.5512	1	0.32201	78.3852
GO:0009299~mRNA transcription	2	3.0303	0.080347	5467, 4005	23.5512	1	0.32201	78.3852
GO:0035270~endocrine system development	3	4.54545	0.081013	27122, 2113, 3569	6.25012	1	0.32393	78.6697
GO:0043412~macromolecule modification	21	31.8182	0.0812833	1756, 4208, 5300, 10886, 59286, 6347, 3690, 51160, 1050, 10769, 3965, 7040, 10474, 7436, 3976, 6355, 8702, 285367, 1847, 3569, 4067	1.39917	1	0.324495	78.7841
GO:0006464~cellular protein modification process	20	30.303	0.0815609	1756, 4208, 5300, 10886, 59286, 6347, 3690, 51160, 1050, 10769, 3965, 7040, 10474, 7436, 3976, 6355, 8702, 1847, 3569, 4067	1.41875	1	0.325083	78.901
GO:0036211~protein modification process	20	30.303	0.0815609	1756, 4208, 5300, 10886, 59286, 6347, 3690, 51160, 1050, 10769, 3965, 7040, 10474, 7436, 3976, 6355, 8702, 1847, 3569, 4067	1.41875	1	0.325083	78.901
GO:0006606~protein import into nucleus	4	6.06061	0.0815882	7040, 3965, 5743, 3569	3.86912	1	0.324821	78.9125
GO:0050804~modulation of synaptic transmission	4	6.06061	0.0815882	4208, 10769, 5743, 6347	3.86912	1	0.324821	78.9125
GO:0044744~protein targeting to nucleus	4	6.06061	0.0815882	7040, 3965, 5743, 3569	3.86912	1	0.324821	78.9125
GO:0007568~aging	4	6.06061	0.0815882	1756, 7040, 6347, 3569	3.86912	1	0.324821	78.9125
GO:0060402~calcium ion transport into cytosol	3	4.54545	0.0820828	1756, 7040, 4067	6.20241	1	0.326142	79.1192
GO:1902593~single-organism nuclear import	4	6.06061	0.0822635	7040, 3965, 5743, 3569	3.85536	1	0.326398	79.1943
GO:1902532~negative regulation of intracellular signal transduction	5	7.57576	0.0827099	1756, 5300, 3976, 1847, 4067	2.98281	1	0.327549	79.3786
GO:0050671~positive regulation of lymphocyte proliferation	3	4.54545	0.0831569	4208, 3965, 3569	6.15543	1	0.328698	79.5616
GO:0071456~cellular response to hypoxia	3	4.54545	0.0831569	5743, 5467, 947	6.15543	1	0.328698	79.5616
GO:0072001~renal system development	4	6.06061	0.0836216	4208, 7040, 3976, 947	3.82811	1	0.329901	79.7502
GO:0045662~negative regulation of myoblast differentiation	2	3.0303	0.0836923	7040, 5467	22.5699	1	0.329783	79.7788
GO:0010714~positive regulation of collagen metabolic process	2	3.0303	0.0836923	7040, 6347	22.5699	1	0.329783	79.7788
GO:0044253~positive regulation of multicellular organismal metabolic process	2	3.0303	0.0836923	7040, 6347	22.5699	1	0.329783	79.7788
GO:0033032~regulation of myeloid cell apoptotic process	2	3.0303	0.0836923	4208, 2207	22.5699	1	0.329783	79.7788
GO:0051150~regulation of smooth muscle cell differentiation	2	3.0303	0.0836923	7040, 23493	22.5699	1	0.329783	79.7788
GO:0032946~positive regulation of mononuclear cell proliferation	3	4.54545	0.0842354	4208, 3965, 3569	6.10914	1	0.331242	79.9968
GO:0051092~positive regulation of NF-kappaB transcription factor activity	3	4.54545	0.0842354	7040, 3965, 3569	6.10914	1	0.331242	79.9968
GO:0060401~cytosolic calcium ion transport	3	4.54545	0.0842354	1756, 7040, 4067	6.10914	1	0.331242	79.9968
GO:0002449~lymphocyte mediated immunity	4	6.06061	0.0849894	7040, 3965, 2207, 3569	3.80125	1	0.333398	80.2959
GO:0031056~regulation of histone modification	3	4.54545	0.0853182	7040, 10474, 3976	6.06355	1	0.334133	80.425
GO:0002460~adaptive immune response based on somatic recombination of immune receptors built from immunoglobulin superfamily domains	4	6.06061	0.0856769	4208, 7040, 2207, 3569	3.78795	1	0.334965	80.5649
GO:0055002~striated muscle cell development	3	4.54545	0.0864053	1756, 5300, 23493	6.01864	1	0.337015	80.8461
GO:0043536~positive regulation of blood vessel endothelial cell migration	2	3.0303	0.0870258	7040, 5743	21.6671	1	0.3387	81.0826
GO:0071354~cellular response to interleukin-6	2	3.0303	0.0870258	6347, 3569	21.6671	1	0.3387	81.0826
GO:0040008~regulation of growth	6	9.09091	0.0875977	4208, 7040, 5300, 6696, 5467, 23493	2.49238	1	0.340219	81.2982
GO:0006351~transcription, DNA-templated	19	28.7879	0.0877422	4208, 1602, 860, 4862, 5300, 5467, 23493, 27122, 1050, 7040, 3965, 10474, 7436, 3976, 2113, 3569, 4005, 5966, 30834	1.42744	1	0.340332	81.3523
GO:0016192~vesicle-mediated transport	10	15.1515	0.08929	7040, 3965, 7436, 6355, 2207, 6347, 3690, 949, 4067, 51160	1.81284	1	0.345024	81.9225
GO:0002526~acute inflammatory response	3	4.54545	0.0896919	5743, 2207, 3569	5.8878	1	0.345966	82.0678
GO:0035265~organ growth	3	4.54545	0.0896919	4208, 5300, 23493	5.8878	1	0.345966	82.0678
GO:0043524~negative regulation of neuron apoptotic process	3	4.54545	0.0896919	4208, 5300, 6347	5.8878	1	0.345966	82.0678
GO:0001782~B cell homeostasis	2	3.0303	0.0903472	4208, 4067	20.8337	1	0.347727	82.3025
GO:0001958~endochondral ossification	2	3.0303	0.0903472	4208, 860	20.8337	1	0.347727	82.3025
GO:0036075~replacement ossification	2	3.0303	0.0903472	4208, 860	20.8337	1	0.347727	82.3025
GO:0031063~regulation of histone deacetylation	2	3.0303	0.0903472	7040, 10474	20.8337	1	0.347727	82.3025
GO:0042346~positive regulation of NF-kappaB import into nucleus	2	3.0303	0.0903472	3965, 5743	20.8337	1	0.347727	82.3025
GO:0043372~positive regulation of CD4-positive, alpha-beta T cell differentiation	2	3.0303	0.0903472	3965, 3569	20.8337	1	0.347727	82.3025
GO:0010035~response to inorganic substance	5	7.57576	0.0906132	4208, 1050, 5743, 2113, 3569	2.88741	1	0.348222	82.3968
GO:0036294~cellular response to decreased oxygen levels	3	4.54545	0.0907957	5743, 5467, 947	5.84544	1	0.348447	82.4613
GO:0045860~positive regulation of protein kinase activity	5	7.57576	0.0911528	4208, 7040, 7436, 3690, 1847	2.88126	1	0.349233	82.5869
GO:0016042~lipid catabolic process	4	6.06061	0.0912631	10924, 949, 2171, 5467	3.68488	1	0.349224	82.6255
GO:0051099~positive regulation of binding	3	4.54545	0.0919035	4208, 10769, 7040	5.80369	1	0.350916	82.8481
GO:0048167~regulation of synaptic plasticity	3	4.54545	0.0919035	4208, 10769, 5743	5.80369	1	0.350916	82.8481
GO:0045619~regulation of lymphocyte differentiation	3	4.54545	0.0919035	7040, 3965, 3569	5.80369	1	0.350916	82.8481
GO:0046879~hormone secretion	4	6.06061	0.0919719	3976, 5467, 3569, 4067	3.67239	1	0.350771	82.8717
GO:0009141~nucleoside triphosphate metabolic process	4	6.06061	0.0933967	10924, 506, 7040, 481	3.64766	1	0.354953	83.3566
GO:1902893~regulation of pri-miRNA transcription from RNA polymerase II promoter	2	3.0303	0.0936569	7040, 5467	20.0621	1	0.355414	83.4437
GO:0010575~positive regulation of vascular endothelial growth factor production	2	3.0303	0.0936569	7040, 5743	20.0621	1	0.355414	83.4437
GO:0002695~negative regulation of leukocyte activation	3	4.54545	0.0941312	7040, 3965, 4067	5.72194	1	0.356552	83.6015
GO:0090304~nucleic acid metabolic process	25	37.8788	0.0945313	4208, 1602, 860, 59286, 1050, 3965, 7040, 9124, 285367, 5966, 1756, 4862, 5300, 6134, 5467, 23493, 27122, 4938, 7436, 10474, 3976, 2113, 4005, 3569, 30834	1.31271	1	0.357451	83.7334
GO:0051170~nuclear import	4	6.06061	0.0948307	7040, 3965, 5743, 3569	3.62326	1	0.35803	83.8315
GO:0055067~monovalent inorganic cation homeostasis	3	4.54545	0.0952509	506, 534, 481	5.68193	1	0.358988	83.9682
GO:0043491~protein kinase B signaling	3	4.54545	0.0952509	7040, 6347, 3569	5.68193	1	0.358988	83.9682
GO:1904018~positive regulation of vasculature development	3	4.54545	0.0952509	5743, 2113, 947	5.68193	1	0.358988	83.9682
GO:0008544~epidermis development	4	6.06061	0.0955512	7357, 2171, 5467, 23493	3.61118	1	0.359565	84.0652
GO:0035066~positive regulation of histone acetylation	2	3.0303	0.0969546	7040, 3976	19.3456	1	0.363593	84.5114
GO:0008360~regulation of cell shape	3	4.54545	0.0975021	10630, 6347, 3569	5.60356	1	0.364931	84.6823
GO:0035303~regulation of dephosphorylation	3	4.54545	0.0975021	4208, 7040, 5300	5.60356	1	0.364931	84.6823
GO:0016573~histone acetylation	3	4.54545	0.0975021	7040, 10474, 3976	5.60356	1	0.364931	84.6823
GO:0009059~macromolecule biosynthetic process	25	37.8788	0.0975287	4208, 1602, 860, 6347, 1050, 3965, 7040, 9124, 5966, 1756, 4862, 5300, 6134, 3690, 5467, 23493, 27122, 7436, 10474, 3976, 2113, 8702, 4005, 3569, 30834	1.3084	1	0.364645	84.6905
GO:0006753~nucleoside phosphate metabolic process	6	9.09091	0.097982	10924, 506, 7040, 4938, 10886, 481	2.40746	1	0.365684	84.8305
GO:0044260~cellular macromolecule metabolic process	37	56.0606	0.0981437	4208, 860, 1602, 59286, 6347, 1050, 3965, 7040, 9124, 6355, 51271, 2207, 285367, 1847, 5966, 1756, 4862, 5300, 6134, 10886, 3690, 5467, 23493, 51160, 27122, 10769, 4938, 10474, 7436, 3976, 2113, 8702, 3569, 4067, 4005, 23787, 30834	1.19483	1	0.365817	84.8802
GO:0031346~positive regulation of cell projection organization	4	6.06061	0.0984557	1756, 7436, 3569, 4067	3.56367	1	0.366414	84.9756
GO:0031589~cell-substrate adhesion	4	6.06061	0.0999215	1756, 3690, 5467, 947	3.54038	1	0.370566	85.4161
GO:0009914~hormone transport	4	6.06061	0.0999215	3976, 5467, 3569, 4067	3.54038	1	0.370566	85.4161
GO:0015672~monovalent inorganic cation transport	5	7.57576	0.0999974	1756, 506, 534, 481, 6526	2.78641	1	0.370428	85.4385
